# Supplementary material for: Differences in Neural-Immune Gene Expression Response in Rat Spinal Dorsal Horn Correlates with Variations in Electroacupuncture Analgesia
Source: PLoS One. 2012 Aug 3;7(8):e42331. doi: 10.1371/journal.pone.0042331 (PMC3411776; doi:10.1371/journal.pone.0042331)
Supplement: Table S1 — Sequences of primers for qRT-PCR. (XLS) [file pone.0042331.s001.xls]

## Sheet: Supplementary Table 1
Supplementary Table 1: Sequences of primers for qRT-PCR
Symbol	GenBank	Forward primer	Reverse primer
Gapdh	NM_017008	TCCTGCACCACCAACTGCTTAG	AGTGGCAGTGATGGCATGGACT
Aplnr	NM_031349	TGTACGCCAGTGTCTTTTGC	CTGTTTTCCGGGATGTCAGT
Gabra1	NM_183326	CCGAGGACGCTCATAACTTC	CTACACGTGGCACAGCACTT
Gabra2	NM_001135779	AGCCATTGCCTTTTCAACAC	CTAAAGCAACCAGGCCAGAG
Gabra3	NM_017069	GCTCCCAGTGCTTCTTCAAC	TGATAGCGGATTCCCTGTTC
Gabra4	NM_080587	ACCATAAGTGCGGAGTGTCC	CTGACTTCTCAGGGCCTTTG
Gabra5	NM_017295	CTGGACCCCAGACACATTCT	TCAAGCTGCATTGGACACTC
Gabra6	NM_021841	TGGATAGAAAATGCCCAAGC	TCATAGCCCTCCAGCAAGTT
Gabrb1	NM_012956	TGCCAAAGATCCCTTACGTC	GGCATCAACCTGGACTTTGT
Gabrb2	NM_012957	AATGGGGTGCTTTGTCTTTG	CATGTGGGTCCATCTTGTTG
Gabrb3	NM_017065	TCCTCTCATGGGTGTCCTTC	GAGCACGGTGGTAATCCCTA
Gabrg1	NM_080586	TATGCCTCAAGGGGAAGATG	TTTTGGCAATGCGTATGTGT
Gabrg2	NM_183327	GTTTGGATGGCAAGGACTGT	GAACAAGCAGAAGGCGGTAG
Gabrg3	NM_024370	GGCGGCTCTATCAGTTTGAC	GCAGGGGATATACGTCTGGA
Gabrd	NM_017289	GCTGGACCTGGAGAGCTATG	GTGGTGAAGCGGTAACTGGT
Gabre	NM_023091	AGCCTCGGACCTATTTCCAT	GAGAGCCATCTGGTTGGGTA
Gabrp	NM_031029	GCCAGCAAAGGACTCAGAAG	TCATCGTCAGGTCGCTGTAG
Gabrq	NM_031733	ACCTGGGGAGGACAATTACC	GGAGAGAATGGTGGTGAGGA
Glra1	NM_013133	TTGCCTGCTCTTCGTGTTCTC	TGCCGGGACACAAAGTTGA
Glra2	NM_012568	TGGAGACGGTGTGTTGTGAT	GAAAAGGCAACGGGTTATGA
Glra3	NM_053724	GGATGATGAGGTGAGGGAGA	GAACCACACCATCCTTTGCT
Glra4	NM_001191914	AGAGGGCCGCTTCTATTTTC	CAGCTCTGGAGATGGTGTCA
Glrb	NM_053296	AGGTTGGTGAGACCAGATGC	CGGAGGCTTCTTGTTCTTTG
Htr1a	NM_012585	TGTTGCTCATGCTGGTTCTC	TGTCCGTTCAGGCTCTTCTT
Htr1b	NM_022225	CTGGTGTGGGTCTTCTCCAT	TTCACAAAGCAGTCCAGCAC
Htr1d	NM_012852	ACAGTCGGTTCCCCTCTTTT	GCAGAGATCCTCTTGCGTTC
Htr1f	NM_021857	ACTCTGTGACCTTTGGCTGAGTGT	TACTCGACTGCGTCTGTGATTGCT
Cck	NM_012829	CACGACCCCTCGCCTCTAA	GGCTGCATTGCACACTCTGA
Cck-a	NM_012688	CAGTCCTGGCAAACATTCCT	CAGTGCTCGGCTTCTTCTCT
Cck-b	NM_013165	CGCCATCTGCCGACCACTG	CCACACCCGGGATGAAGAAC
Fcgr2b	NM_175756	CACTGTCCAAGAGCCCAAAT	CTACAGCAATTCCAGCGACA
Fcgr2a	NM_053843	TGGTTCCATGCCGCTTTC	GCCGGTGTCCACTGCAA
Fcgr3a	NM_207603	TGCTGTATTTCTCGGTGCAG	CGCTATTGCTCTCCTCATCC
Prkcb	NM_012713	CTCAGAGCGGAAGGGTACAG	ATGGTCTGGAAGCAGGAATG
Akt1	NM_033230	ACTCATTCCAGACCCACGAC	AGCCCGAAGTCCGTTATCTT
Gucy1a3	NM_017090	TAGTGAGCCGCATGTTTCTG	TGGGAAACAGAGGAAACTGG
Npr2	NM_053838	ATGCCCAAGTCCTGAATGAG	TCTTCGTCCCTGCATCTTCT
Prkg2	NM_013012	CCCATTCCAGAACCTTGAGA	CAAGCTCCACTCTTCCGAAC
Gsk3b	NM_032080	TCCGAGGAGAGCCCAATGTTTCAT	ACACAGCCTGCAGACCATACATCT
C5ar1	NM_053619	TCCCTTCCTCCCATCTCTTT	TCAAGGCTAGTCAGGGCAAT
IL-1β	NM_031512	AAGAGCTTCAGGAAGGCAGTGTCA	TGGGAACATCACACACTAGCAGGT
IL-6	NM_012589	ACTTCACAGAGGATACCAC	GCATCATCGCTGTTCATAC
TNFα	X66539	CTTCAAGGGACAAGGCTG	GAGGCTGACTTTCTCCTG
TLR4	NM_019178	CAGAGGAAGAACAAGAAGC	CCAGATGAACTGTAGCATTC
