# Supplementary material for: Differences in Neural-Immune Gene Expression Response in Rat Spinal Dorsal Horn Correlates with Variations in Electroacupuncture Analgesia
Source: PLoS One. 2012 Aug 3;7(8):e42331. doi: 10.1371/journal.pone.0042331 (PMC3411776; doi:10.1371/journal.pone.0042331)
Supplement: Table S2 — Co-regulated (A) and special-regulated genes (B, C) lists in HR and NR rats by 2 Hz EA stimulation. (XLS) [file pone.0042331.s002.xls]

## Sheet: Supplementary Table 2A
Supplementary Table 2A: Co-regulated genes in HR and NR rats by 2Hz EA stimualtion
GenBank	Symbol	Name	2Hz_1h_HR_1_ratio	2Hz_1h_HR_2_ratio	2Hz_1h_HR_3_ratio	2Hz_1h_HR_4_ratio	2Hz_1h_HR_5_ratio	Mean_log2ratio	pvalue	2Hz_1h_NR_1_ratio	2Hz_1h_NR_2_ratio	2Hz_1h_NR_3_ratio	2Hz_1h_NR_4_ratio	Mean_log2ratio	pvalue
NM_053342	Cxxc4	CXXC finger 4	1.99052	2.13787	2.65525	2.31248	3.17783	2.45479	4.70962e-08	0.464586	1.49871	2.30001	2.80807	1.76784	9.05932e-05
XM_238551	Dusp7	dual specificity phosphatase 7	1.45839	1.82816	1.74551	1.98458	4.10608	2.22454	4.97092e-08	1.43795		2.10287	1.94438	1.87764	9.20352e-06
XM_345769	Wibg	within bgcn homolog (Drosophila)	1.32973	4.73396	1.68751	1.14703	0.879784	1.9556	2.49385e-06	1.61141	1.99544	1.44333	1.83554	1.72143	9.65382e-05
XM_573045	RGD1565486	similar to R binding motif protein 25	1.48458	3.16186	1.85775	1.39365	1.85187	1.94994	2.04738e-08	0.810092	1.42478	1.23001	1.88169	1.33664	0.000104375
BG671708			0.911438	2.08674	2.17789	1.33625	3.17414	1.93729	1.65876e-06	1.86476	2.13921	0.851743	1.15455	1.50257	0.000347983
AI237062			1.94276	1.86589	1.50542	1.9249	2.38921	1.92563	2.93881e-08	1.29454	1.46838	1.8835	2.10745	1.68847	3.25684e-06
NM_017034	Pim1	pim-1 oncogene	2.12503	1.72138	1.73609	2.08948	1.53137	1.84067	2.70266e-06	1.12143	2.11963	1.85176	1.48962	1.64561	8.34949e-05
BF550413			2.22014	2.46394	1.11391	1.59538	1.667	1.81207	1.87226e-08	0.692993	1.62114	0.811691	0.975068	1.02522	0.000931959
XM_001058567	Cecr6	cat eye syndrome chromosome region, candidate 6 homolog (human)	1.8591	1.37086	1.75716	2.10091	1.95022	1.80765	1.52372e-06	0.993311	1.27941	0.49982	2.68241	1.36374	0.00045203
NM_012904	Anxa1	annexin A1	2.10842	1.68021	1.05681	2.04976	1.68007	1.71506	8.41955e-06	1.78096	2.09953	1.7634	1.16982	1.70343	5.00765e-05
BE113260			1.56967	1.59393	1.45521	1.85014	2.05636	1.70506	1.89399e-05	1.01447	1.72667	1.4708	4.12397	2.08398	4.56062e-06
XM_221604	Arl13b	ADP-ribosylation factor-like 13B	1.50939	1.94364	1.9417	1.56506	1.44574	1.68111	6.47063e-08	3.04825	0.70834	1.48793	1.57832	1.70571	4.52217e-07
BI278785			1.77744	2.06398	1.72567	1.24164	1.54395	1.67054	1.85832e-06	2.40691	2.56012	1.47909	1.86735	2.07837	2.51569e-07
AW524186			1.45532	1.91237	1.55567	1.56702	1.82556	1.66319	9.94603e-09	1.14581	2.19593	1.78997	1.85441	1.74653	3.9309e-08
BI303598			0.823441	2.17228	1.56873	1.50019	2.036	1.62013	0.000235281	1.4687	2.5835	1.58247	1.5922	1.80672	0.000242684
BF547046			1.55217	1.36717	1.8518	1.70045	1.49911	1.59414	3.87364e-08	0.725641	1.92011	1.37733	1.85417	1.46931	1.70456e-06
BI284446			1.53779	2.41691	1.44542	1.30858	1.2042	1.58258	8.29365e-08	1.07785	1.34105	1.95168	1.4291	1.44992	3.55653e-06
XM_342759	Vwf	Von Willebrand factor homolog	0.993726	2.64705	1.36353	0.933974	1.83866	1.55539	0.000488413	2.12754	2.23066	2.18498	2.26532	2.20213	2.26609e-05
BM384701			0.85886	0.653633	1.85507	1.83452	2.39297	1.51901	9.48301e-06	1.02447	0.615921	0.986837	2.55121	1.29461	0.000385346
NM_139101	Alg10b	asparagine-linked glycosylation 10, alpha-1,2-glucosyltransferase homolog B (yeast)	1.48685	1.07902	1.71044	1.64433	1.65697	1.51552	1.39129e-07	1.21778	1.81483	1.42692	1.37625	1.45894	2.34025e-06
BG668273			1.32643	1.8075	1.63605	1.41062	1.30592	1.4973	1.03732e-07	0.879347	1.47383	1.13456	1.49597	1.24593	1.99071e-05
NM_001025145	Zfp365	zinc finger protein 365	0.911808	1.50136	1.68602	1.09554	2.24091	1.48713	3.25815e-07	0.820434	1.89545	1.69931	1.44833	1.46588	3.26367e-06
BF542676			1.23423	1.30196	1.74111	1.36079	1.64095	1.45581	1.30832e-07	1.32815	1.28897	1.26877	1.49056	1.34411	4.54569e-06
BI284212			2.10288	1.0695	1.0479	1.23325	1.74179	1.43907	6.24487e-06	1.05424	1.10218	1.38175	1.19931	1.18437	0.00042765
NM_053819	Timp1	TIMP metallopeptidase inhibitor 1	-0.0934154	1.87928	1.14146	1.13398	3.07703	1.42767	0.000156976	1.47518	1.62639	0.0549174	2.31718	1.36842	0.000911282
NM_019147	Jag1	jagged 1	1.68647	2.03089	1.11572	1.1571	1.0618	1.4104	0.000101554	1.66988	1.19381	0.688971	2.8401	1.59819	8.49691e-05
BG671501			1.01914	1.12625	1.48864	2.08879	1.28256	1.40108	3.2676e-05	0.778918	1.33653	1.47757	1.72797	1.33025	0.000281697
BG671889			1.02925	1.58562	1.80495	0.471119	2.06005	1.3902	5.99782e-06	0.873948	1.62693	1.47627	1.19478	1.29298	9.24332e-05
NM_017235	Hsd17b7	hydroxysteroid (17-beta) dehydrogese 7	1.0349	1.30555	1.72812	1.14533	1.71236	1.38525	1.81978e-05	1.07732	1.84335	0.660413	1.0869	1.167	0.000694867
BM383635			1.24272	1.70253	1.27455	1.41101	1.15495	1.35715	1.79211e-06	1.35204	1.15986	1.17392	0.940916	1.15668	0.000115246
BM387244			1.9875	2.15893	0.222348	1.01443	1.25542	1.32773	2.78086e-05	1.15033	1.41431	0.579344	1.50662	1.16265	0.000621601
AW918650			0.361893	1.46545	1.05763	0.7929	2.94411	1.3244	0.000186748	3.40324	1.55613	1.34652	1.70886	2.00369	2.02679e-06
BE119847			0.81812	1.74548	2.00081	0.900827	0.983599	1.28977	8.80383e-05	1.51872	2.21633	1.62647	1.17795	1.63487	1.44242e-05
AI072799			0.698471	0.866395	1.77653	1.76271	1.27411	1.27564	0.000628202	1.14264	1.0746	1.34022	2.20671	1.44104	0.000561411
BE095594			1.48234	1.07292	0.771774	1.43688	1.56264	1.26531	1.31647e-05	0.668579	0.923779	1.45633	1.12393	1.04315	0.000699475
XM_001060531	Sgk3	serum/glucocorticoid regulated kise 3	1.55063	0.48847	1.13802	1.43157	1.7061	1.26296	5.13462e-06	0.772441	1.51859	0.826763	1.1962	1.0785	0.000242049
AI059010			1.18303	1.7565	0.850519	1.4695	0.844134	1.22074	1.95202e-06	1.94272	1.55145	2.30452	1.66424	1.86573	3.16746e-09
NM_017259	Btg2	B-cell translocation gene 2, anti-proliferative	-0.268377	1.96741	1.44239	1.75232	1.06791	1.19233	5.24807e-05	1.46114	1.50076	1.22289	1.82833	1.50328	8.63291e-06
BG375351			1.73493	1.53913	1.25893	0.98263	0.444719	1.19207	0.000383151	1.05705	1.68001	3.69249	0.733075	1.79066	6.38802e-06
XM_221450			1.02837	1.47289	2.13452	0.239147	1.07656	1.1903	0.000903306	2.00766	1.6538	1.72619	2.49113	1.9697	4.75111e-06
AW914578			1.07537	1.39922	0.575654	1.47585	1.4053	1.18628	4.62293e-06	0.168084	2.14299	1.47325	1.87482	1.41479	1.50722e-06
AI556692			0.723719	0.650753	0.877435	2.43857	1.09156	1.15641	0.000176264	1.03193	0.988782	1.27232	1.47036	1.19085	0.000465962
BF395178			1.39955	1.55654	1.05791	0.900643	0.862224	1.15537	2.19088e-06	1.29126	0.982631	0.896806	0.467495	0.909548	0.000351354
BG666892			1.26822	1.76057	1.78028	0.153119	0.774427	1.14732	0.00022272	1.38069	1.61921	1.76426	1.8093	1.64336	6.56137e-06
BQ194599			1.2736	0.821324	1.35215	0.905328	1.36814	1.14411	0.00018734	1.66574	1.91875	0.517432	0.314596	1.10413	0.000982213
AA955889			1.12244	1.32631	1.56177	0.920712	0.789032	1.14405	0.0003682	2.50114	1.80235	1.61461	1.39182	1.82748	2.11796e-06
BI280272			1.4266	1.2435	1.23034	0.744152	0.937218	1.11636	1.33067e-05	1.12173	1.01892	1.28571	0.885257	1.0779	0.000108641
AA800699			1.05628	1.2853	0.951035	1.20156	1.07779	1.11439	6.52604e-05	1.3399	1.15281	1.34637	1.29562	1.28368	4.30157e-05
AA943868			1.2496	1.09345	1.42836	0.907563	0.88008	1.11181	0.000658918	-0.442513	0.680809	2.59794	2.03836	1.21865	0.000812654
BG668294			1.31367	0.826944	1.13422	0.918052	1.02693	1.04396	4.1637e-05	0.761681	0.85652	1.3492	1.21955	1.04674	0.000178134
BE113614			1.0382	0.855798	1.56637	1.03098	0.642362	1.02674	0.00051735	1.11552	1.4148	0.613779	1.64788	1.198	0.000318371
NM_139060	Csnk1d	casein kise 1, delta	1.12316	1.308	1.04833	0.655663	0.852622	0.997555	0.000169797	0.818176	1.40269	1.59788	0.774458	1.1483	0.000117072
BI301919			0.86911	0.721458	1.14851	0.812653	1.38236	0.986819	0.000374541	1.05916	1.70177	1.80417	1.20302	1.44203	9.66533e-06
AW919861			1.18909	0.690968	0.827428	1.04077	1.17105	0.98386	9.41224e-05	2.58256	0.658847	0.663467	0.754864	1.16493	4.27943e-05
BQ191193			0.578502	2.00753	0.974346	0.594477	0.728967	0.976764	0.000228701	1.1365	0.640279	1.32227	1.75346	1.21313	5.84242e-05
BF398180			0.953189	1.12664	1.54152	1.01332	0.15701	0.958335	0.000379152	1.15913	0.922665	1.56549	1.44988	1.27429	4.0883e-05
BG670287			0.892966	1.10309	0.794507	0.709004	1.20395	0.940704	0.000658448	0.948158	1.69817	1.00681	1.35175	1.25122	8.11354e-05
XM_001056823	RGD1565927	similar to 4631422O05Rik protein	0.913881	0.492958	0.731442	1.37641	1.13366	0.929671	0.000888136	0.679624	1.91914	1.04426	0.767565	1.10265	0.000470835
BI282024			0.827309	1.07248	0.951832	0.795121	0.996477	0.928643	0.000324304	1.21819	1.41917	1.45984	1.3036	1.3502	8.58513e-06
XM_001058828	Kif4	kinesin family member 4	-0.147004	1.58798	1.53071	0.862033	0.806168	0.927979	0.000444165	1.72537	1.71749	1.28918	1.54341	1.56886	1.02777e-06
NM_138523	Prpf18	PRP18 pre-mR processing factor 18 homolog (S. cerevisiae)	0.265855	0.691571	0.5362	1.1551	1.9571	0.921165	0.000729074	1.33979	0.820421	1.13225	0.926748	1.0548	0.000563742
BG665327			1.00902	1.04264	0.777219	0.986695	0.770996	0.917315	0.000592955	0.669993	1.0506	1.22859	1.12471	1.01847	0.000639353
XM_001076567	Zfp131	zinc finger protein 131	0.912946	1.31821	0.946106	0.618787	0.770828	0.913376	4.99003e-06	0.924804	1.14825	0.853792	0.811903	0.934686	2.03624e-05
NM_019271	Hspa13	heat shock protein 70kDa family, member 13	1.25458	0.943034	0.651546	0.874424	0.842723	0.913262	0.000582136	1.17106	1.14027	1.36335	1.25344	1.23203	5.72386e-05
NM_012592	Ivd	isovaleryl coenzyme A dehydrogese	1.17805	1.0458	0.804185	0.662791	0.751329	0.888431	0.000175343	1.18829	1.04414	0.637628	0.677154	0.886804	0.000652877
BI296954			0.539607	0.736391	1.15265	0.708757	1.16965	0.86141	0.000657663	1.22007	0.948135	0.729696	2.31426	1.30304	1.2475e-05
NM_001009720	Sfrs2	splicing factor, arginine/serine-rich 2	0.598869	0.63419	1.03211	1.42914	0.607877	0.860437	0.000215547	0.911423	1.32423	0.966517	0.558347	0.940129	0.000284221
XM_001065778	Slc22a23	solute carrier family 22, member 23	0.995922	1.13244	0.946705	0.125247	1.08828	0.857719	5.71463e-05	1.05876	0.532406	0.83031	0.91561	0.834273	0.000336646
NM_053453	Rgs2	regulator of G-protein sigling 2	0.408097	0.562255	1.17624	0.524369	1.34371	0.802934	0.000802127	0.88978	1.40171	0.940826	0.502085	0.933601	0.000526443
BG672202			0.961434	0.808077	0.763417		0.787244	0.784513	0.00075141	0.826764	0.304009	0.600113	2.3072	1.00952	0.000147046
NM_017198	Pak1	p21 protein (Cdc42/Rac)-activated kise 1	-0.294737	-1.07065	-1.35217	-0.309499	-0.311052	-0.667621	0.000931368	-1.31124	-0.814192	-1.23657	-1.33486	-1.17422	1.74624e-06
BG671909			-0.51835	-1.14591	-1.73068	-0.439106	-0.17594	-0.801997	0.000738106	-0.848189	-1.20455	-0.829773	-1.04036	-0.980717	0.000269709
NM_053388	Gjb6	gap junction protein, beta 6	-0.672608	-0.674452	-1.1435	-0.841346	-0.813161	-0.829014	0.000378959	-1.01913	-1.03971	-1.05007	-1.26933	-1.09456	4.51803e-05
AI172276			-0.559598	-0.801215	-1.08489	-1.03548	-0.786965	-0.85363	0.000944874	-0.216706	-1.2416	-0.853969	-1.74148	-1.01344	0.000498129
NM_012814	Cox6a1	cytochrome c oxidase, subunit VIa, polypeptide 1	-0.868041	-0.858664	-1.2108	-0.964665	-0.453512	-0.871136	0.00016155	-1.65751	-0.954934	-0.595341	-0.691909	-0.974924	0.00015955
BI288706			-0.745845	-1.27897	-1.32403	-0.957937	-0.107656	-0.882888	0.00036123	-1.17488	-1.18378	-1.1068	-1.07684	-1.13558	6.14504e-05
AI406970			-0.290457	-1.46564	-1.0469	-0.897368	-0.71947	-0.883968	0.00053692	-0.69922	-1.03513	-0.41396	-1.63624	-0.946136	0.000855527
NM_022598	Cnbp	CCHC-type zinc finger, nucleic acid binding protein	-0.751635	-0.787394	-1.18183	-0.975248	-0.735824	-0.886387	0.000594103	-1.21864	-3.33346	-1.30682	-1.55282	-1.85293	2.4706e-08
NM_031715	Pfkm	phosphofructokise, muscle	-0.443588	-0.695732	-1.10476	-1.01095	-1.25127	-0.901262	2.71724e-05	-0.762646	-0.974346	-0.53196	-0.936769	-0.80143	0.000516564
NM_173102	Tubb5	tubulin, beta 5	-1.00344	-0.747512	-1.17446	-0.729849	-0.854383	-0.901929	8.51979e-05	-1.3209	-0.718479	-0.799975	-0.996439	-0.958949	0.000163538
BI278846			-0.813245	-0.994947	-0.801989	-1.07779	-0.939248	-0.925443	7.35605e-05	-0.791013	-0.632796	-1.06259	-1.27075	-0.939288	0.000253065
BG669779			-0.508834	-0.726225	-1.33494	-0.817188	-1.24179	-0.925794	5.97972e-05	-0.545616	-0.63875	-0.975836	-1.23806	-0.849565	0.000668674
BG375343			-0.727671	-0.915184	-1.33011		-0.871263	-0.926911	0.000243274	-0.560941	-1.15617	-1.51143	-1.42569	-1.16356	5.40807e-05
BG673669			-0.247216	-1.25962	-1.40858	-1.08413	-0.636033	-0.927117	0.000657759	-1.22107	-1.2819	-1.40089	-0.460171	-1.09101	0.000372451
BM384676			-0.227347	-1.09791	-1.35934	-1.61233	-0.349154	-0.929218	0.000397712	-1.25053	-1.51068	-1.45877	-0.760024	-1.245	3.89285e-05
NM_031722	Tmed2	transmembrane emp24 domain trafficking protein 2	-0.771284	-1.33155	-0.982641	-0.482114	-1.08201	-0.92992	9.33463e-05	-0.822434	-0.697433	-0.802159	-1.33921	-0.915308	0.000444419
BM387374			0.122675	-1.46867	-1.15149	-1.3548	-0.809349	-0.932327	0.000261067	-1.35855	-2.122	-1.15636	-1.47991	-1.5292	7.71658e-07
XM_230798	Rprd1b	regulation of nuclear pre-mR domain containing 1B	-0.753804	-1.39524	-0.829448	-1.03363	-0.736051	-0.949633	0.000142955	-1.55881	-1.62635	-1.6011	-1.74632	-1.63315	1.18269e-07
BG153308			-0.392959	-1.0337	-1.04346	-1.18457	-1.23288	-0.977514	3.8058e-05	-1.0862	-0.923197	-0.629866	-1.15732	-0.949145	0.000244419
NM_031579	Ptp4a1	protein tyrosine phosphatase 4a1	-0.19999	-1.62261	-1.1244	-1.05245	-0.919865	-0.983862	0.000172985	-0.913167	-2.44389	-1.29838	-1.60811	-1.56589	7.21904e-07
AW918093			-0.529729	-1.12846	-0.986661	-1.18027	-1.12699	-0.990423	1.71545e-05	-1.21086	-0.99512	-1.53152	-1.12114	-1.21466	3.85881e-06
NM_024371	Slc6a1	solute carrier family 6 (neurotransmitter transporter, GABA), member 1	-1.08434	-1.72885	-1.4972	0.244555	-0.890705	-0.991308	0.000461872	-1.0345	-0.90986	-1.0888	-1.2893	-1.08062	0.000610395
NM_130423	Ggt7	gamma-glutamyltransferase 7	-0.282221	-0.963311	-1.31142	-1.50515	-0.916084	-0.995636	3.69726e-05	-1.1868	-0.984811	-0.739407	-1.21172	-1.03069	0.000106532
NM_057213	Atp6v1b2	ATPase, H transporting, lysosomal V1 subunit B2	-0.938191	-1.19725	-1.18909	-0.754798	-0.927719	-1.00141	2.22434e-05	-0.78196	-1.02455	-0.997954	-0.930681	-0.933785	0.000256103
NM_134414	Exoc2	exocyst complex component 2	-0.590276	-0.992779	-0.781916	-1.29919	-1.35014	-1.00286	0.000185996	-1.0212	-1.4016	-0.626798	-1.41031	-1.11498	0.000199304
NM_012686	Vsnl1	visinin-like 1	-0.448764	-1.17412	-1.21355	-0.833158	-1.41667	-1.01725	1.61185e-05	-1.29489	-0.341128	-1.44448	-1.42471	-1.1263	1.87057e-05
NM_138837	Pou3f3	POU class 3 homeobox 3	-1.253	-1.11389	-1.54234	-0.141959	-1.03701	-1.01764	0.000538317	-0.732403	-1.22304	-1.06868	-1.31197	-1.08402	0.000900981
BQ191921			-0.821778	-0.580194	-1.01432	-1.70674	-0.976932	-1.01999	0.000647634	-1.22962	-1.09635	-1.13527	-0.951591	-1.10321	0.000917511
XM_575239	RGD1561852	similar to Protein C20orf29	-0.289521	-1.40384	-1.46957	-1.01642	-0.947576	-1.02539	0.000466944	-1.52833	-1.17067	-1.10014	-1.69724	-1.37409	4.75237e-05
BQ194665			-0.8803	-0.376642	-1.33713	-1.34209	-1.2301	-1.03325	0.000440639	-1.06025	-1.15599	-1.68196	-1.56624	-1.36611	5.33956e-05
XM_223542	Tmem129	transmembrane protein 129	-0.741304	-1.47203	-1.07031	-0.803438	-1.15722	-1.04886	2.33943e-05	-1.00544	-1.34142	-1.20714	-1.13385	-1.17196	2.36036e-05
BG667163			-1.21069	-0.975272	-1.05012	-1.04534	-0.963717	-1.04903	0.000451686	-0.924819	-1.24242	-1.30096	-1.37634	-1.21114	0.000312394
NM_053021	Clu	clusterin	-0.618136	-1.5523	-1.59554	-1.06612	-0.456393	-1.0577	0.000178953	-1.68323	-2.44489	-1.28738	-1.95386	-1.84234	1.3116e-07
BI274280			-0.901559	-0.908916	-1.19056	-1.86523	-0.467456	-1.06674	0.00030547	-1.84895	-0.548885	-1.24992	-0.909232	-1.13925	0.000515067
BI295776			-0.945337	-1.05766	-1.4822	-0.933756	-0.91948	-1.06769	2.21196e-05	-1.43317	-1.34576	-1.19916	-1.08053	-1.26466	9.031e-06
AI228000			-0.521327	-1.51793	-2.01557	-1.14791	-0.157302	-1.07201	0.00020905	-1.36223	-0.599507	-1.16623	-1.48195	-1.15248	0.000333784
AI410050			-0.927977	-0.709997	-1.06635	-1.42488	-1.28743	-1.08332	4.98532e-05	-1.23235	-1.45372	-1.45664	-1.39549	-1.38455	6.52248e-06
BG666309			-0.479703	-1.18067	-0.872378	-1.9127	-0.987165	-1.08652	0.000183982	-1.47831	-1.72463	-1.48852	-0.738798	-1.35756	4.18603e-05
BG671727			-0.08321	-1.63086	-1.35923	-1.32944	-1.03536	-1.08762	0.000196773	-1.07899	-1.25884	-1.44954	-1.5363	-1.33092	6.05104e-05
NM_053928	Ube2n	ubiquitin-conjugating enzyme E2N	-1.0944	-0.967268	-1.12685	-1.30755	-0.947631	-1.08874	0.000108033	-0.770426	-1.21741	-0.879772	-1.48371	-1.08783	0.000425206
NM_139109	Xab2	XPA binding protein 2	-0.851706	-1.25387	-1.42379	-0.921906	-1.01351	-1.09296	2.52873e-05	-1.28947	-1.74663	-1.36979	-1.09148	-1.37434	3.90752e-06
AI168979			-0.315964	-1.10428	-1.1696	-1.42542	-1.46202	-1.09546	3.25149e-05	-1.10268	-1.63916	-0.917847	-1.35486	-1.25364	2.30537e-05
AI501710			-1.01879	-1.47832	-1.26469	-1.11568	-0.624069	-1.10031	0.000130268	-0.939298	-1.5111	-0.958559	-1.43936	-1.21208	0.000157327
BG670512			-0.943172	-1.0017	-0.972631	-1.47319	-1.16551	-1.11124	0.00011616	-0.946438	-1.19308	-1.12147	-1.38609	-1.16177	0.000267963
NM_212547	Rgl2	ral guanine nucleotide dissociation stimulator-like 2	-0.765419	-1.27152	-1.27988	-1.56046	-0.79515	-1.13448	0.00012575	-1.52046	-1.59975	-1.16637	-1.37644	-1.41575	2.75512e-05
XM_214446	Fam8a1	family with sequence similarity 8, member A1	-0.820375	-1.76453	-1.59828	-0.984418	-0.586959	-1.15091	0.000485632	-1.20581	-0.778468	-1.51753	-1.89885	-1.35016	0.000279289
AB051807	Gprasp1	G protein-coupled receptor associated sorting protein 1	-2.78058	-0.980648	-0.978298	-0.168508	-0.866952	-1.155	7.09739e-05	-1.03461	-1.61025	-1.00286	-1.50954	-1.28931	7.24942e-05
NM_053911	Cyth2	cytohesin 2	-0.661795	-1.00942	-1.47276	-1.64601	-1.02509	-1.16301	4.52257e-07	-1.20234	-1.42302	-1.19476	-1.07815	-1.22457	1.37949e-06
AW251271			-0.986972	-0.91889	-1.51937	-1.36874	-1.06561	-1.17192	5.0506e-05	-1.12197	-1.44754	-1.27636	-0.889138	-1.18375	0.000192518
AW534568			-1.0826	-1.75406	-1.59357	-0.883405	-0.565394	-1.17581	1.77398e-05	-1.54051	-1.56217	-1.44703	-1.3171	-1.4667	2.99727e-06
NM_017042	Ppp3cb	protein phosphatase 3, catalytic subunit, beta isoform	-0.673315	-1.29086	-1.37063	-1.05728	-1.52029	-1.18247	8.33623e-05	-1.48984	-1.46154	-1.2808	-0.877719	-1.27747	0.000130772
X07648			-0.881335	-0.0336932	-1.96379	-1.67471	-1.40063	-1.19083	0.000869791	-1.4832	-1.42954	-1.48618	-1.84132	-1.56006	0.000139924
BG666316			-0.7931	-1.55981	-1.29657	-1.13794	-1.21448	-1.20038	0.000126011	-0.927967	-1.61527	-1.34609	-1.60265	-1.37299	9.35335e-05
NM_212520	Tomm40	translocase of outer mitochondrial membrane 40 homolog (yeast)	-1.16835	-1.39355	-1.89017	-0.836122	-0.766011	-1.21084	0.000159465	-1.16228	-1.40942	-1.57406	-2.02149	-1.54181	2.69382e-05
NM_053535	Enpp1	ectonucleotide pyrophosphatase/phosphodiesterase 1	-0.483677	-1.62627	-1.34455	-1.56624	-1.09524	-1.2232	0.000400951	-1.69165	-1.59682	-2.43578	-2.0751	-1.94984	2.50228e-06
NM_001014193	RGD1359529	similar to chromosome 1 open reading frame 63	-1.2632	-1.48706	-1.44129	-1.25984	-0.668713	-1.22402	6.85951e-05	-1.20873	-1.22004	-0.757131	-1.78481	-1.24268	0.000237092
BI279574			-1.03621	-1.58519	-1.38394	-1.07272	-1.06294	-1.2282	2.11019e-05	-1.92876	-1.35742	-1.78154	-1.74609	-1.70345	5.41125e-07
NM_001011559	Trpm2	transient receptor potential cation channel, subfamily M, member 2	-0.801021	-1.47301	-1.72446	-1.44273	-0.708911	-1.23003	0.000639714	-4.31832	-1.45781	-1.9019	-1.48632	-2.29109	3.07594e-07
BF285344			-0.955564	-1.45987	-1.9467	-0.989224	-0.810106	-1.23229	4.98816e-06	-1.559	-0.703485	-1.19404	-1.56204	-1.25464	2.1977e-05
AI103978			-1.47817	-1.42247	-1.33921	-1.47426	-0.452384	-1.2333	0.00016205	-1.18133	-1.33667	-1.29866	-1.56927	-1.34648	0.000217516
BQ195143			-0.523657	-2.51869	-0.370343	-1.57243	-1.21444	-1.23991	0.000234846	-1.83396	-1.78873	-2.0502	-1.86924	-1.88553	2.57101e-06
XM_344009	Arl6	ADP-ribosylation factor-like 6	-0.781574	-1.5071	-1.5684	-1.60057	-0.842345	-1.26	2.3583e-05	-1.59916	-1.12424	-0.931002	-1.18757	-1.21049	0.000186716
AW523679			-2.26406	-1.14251	-1.37872	-0.253719	-1.3299	-1.27378	5.12861e-05	-1.08039	-1.21463	-1.14644	-1.38277	-1.20605	0.000419456
BE115750	Habp4	hyaluron binding protein 4	-0.954739	-2.31886	-1.74546	-0.879437	-0.617648	-1.30323	0.00089361	-1.35173	-1.8162	-1.92388	-1.87875	-1.74264	0.000111108
BC091312	Copa	coatomer protein complex subunit alpha	-0.958975	-1.2127	-1.56968	-1.32095	-1.46567	-1.30559	3.83008e-06	-0.958252	-1.06735	-1.2296	-1.32498	-1.14505	0.000140029
NM_001004203	Mcm7	minichromosome maintence deficient 7 (S. cerevisiae)	-0.963857	-0.909932	-1.34829	-1.93743	-1.5076	-1.33342	1.68304e-06	-0.814244	-1.18893	-1.55775	-0.932005	-1.12323	0.000128118
XM_575580			-1.50992	-1.4789	-1.24774	-1.25203	-1.19554	-1.33683	1.37815e-05	-0.746688	-1.22523	-0.759485	-1.7898	-1.1303	0.000549598
BE108327			-0.930361	-1.77942	-1.81402	-1.06613	-1.09879	-1.33774	3.34323e-05	-1.59803	-1.32472	-0.974287	-1.58225	-1.36982	0.000112164
AW921546			-0.784564	-1.73638	-2.06479	-1.355	-0.793428	-1.34683	0.00047041	-1.48103	-2.12924	-1.70845	-2.25835	-1.89426	2.37909e-05
NM_057201	Gpr37	G protein-coupled receptor 37	-0.974887	-1.645	-1.33723	-1.53934	-1.24218	-1.34773	7.55683e-06	-1.11842	-1.82331	-1.87774	-1.97235	-1.69796	9.55866e-07
BF410718			-0.73664	-2.02547	-1.98846	-0.518245	-1.47374	-1.34851	6.41464e-05	-1.40074	-1.61481	-1.27515	-1.74745	-1.50954	6.3071e-05
XM_340765			-1.1511	-1.18589	-1.43795	-1.38507	-1.58865	-1.34973	1.02504e-06	-1.26601	-1.10134	-1.18866	-1.05108	-1.15177	7.51944e-05
BQ195276			-1.50014	-1.61116	-1.03894	-0.97089	-1.68306	-1.36084	1.09693e-07	-2.02698	-1.5604	-0.801926	-0.878719	-1.317	1.73419e-06
BQ190911			-0.779877	-1.65918	-1.50567	-1.49241	-1.40114	-1.36766	3.18195e-06	-1.70003	-2.07082	-1.72258	-2.19276	-1.92155	3.90161e-08
AW144049			-1.02105	-1.10317	-1.32218	-1.96283	-1.51256	-1.38436	0.000118093	-1.51544	-1.65758	-0.167982	-2.05038	-1.34784	0.000610864
NM_013018	Rab3a	RAB3A, member RAS oncogene family	-1.42491	-2.46457	-1.80702	-0.63005	-0.694341	-1.40418	0.00025488	-1.32504	-1.7312	-1.2568	-1.44115	-1.43855	0.000685595
NM_017253	Bcat1	branched chain aminotransferase 1, cytosolic	-1.93362	-1.3441	-2.17905	-0.121581	-1.54397	-1.42446	1.06253e-05	-0.846039	-1.22818	-0.573548	-2.14407	-1.19796	0.000485574
BM392148			-1.77506	-1.7755	-1.6285	-0.00637393	-1.94511	-1.42611	4.26611e-06	-0.288886	-1.54699	-1.3275	-1.33937	-1.12569	0.000527992
XM_573917			-0.954876	-2.17305	-1.64682	-1.38243	-0.988669	-1.42917	1.06687e-06	-1.5463	-1.50908	-1.51765	-2.15886	-1.68297	4.02704e-07
NM_001029910	Pdcd6ip	programmed cell death 6 interacting protein	-0.818837	-1.70399	-2.04325	-1.75326	-0.873171	-1.4385	7.59537e-05	-1.75004	-1.89733	-2.05729	-2.04289	-1.93689	4.55927e-06
BM388992			-1.50563	-1.31165	-1.65748	-1.52411	-1.23793	-1.44736	9.05073e-05	-1.47642	-1.11546	-1.64485	-1.40028	-1.40925	0.00048888
NM_017198	Pak1	p21 protein (Cdc42/Rac)-activated kise 1	-0.824766	-1.7071	-2.02825	-1.38526	-1.37908	-1.46489	0.000618895	-1.92201	-1.73384	-1.9233	-1.76108	-1.83506	0.000164132
XM_217601	Kcnd1	potassium voltage-gated channel, Shal-related family, member 1	-0.708453	-1.63428	-1.67006	-2.7832	-0.542614	-1.46772	0.000727457	-3.20838	-1.44664	-1.3216	-1.04872	-1.75634	0.000342371
BM391870			-1.35204	-1.12278	-0.978816		-2.90049	-1.46941	1.2863e-06	-0.874201	-1.13907	-1.51127	-1.15105	-1.1689	0.000217677
BF388609			-1.05132	-1.45178	-2.1014	-1.50552	-1.29874	-1.48175	1.36194e-05	-1.9259	-1.75798	-1.78092	-1.54177	-1.75164	5.56133e-06
BC072495	Rab5a	RAB5A, member RAS oncogene family	-0.689207	-2.02819	-2.65489	-1.33278	-0.704951	-1.482	3.21711e-06	-1.80964	-2.67648	-1.83556	-1.71843	-2.01003	8.30641e-08
BG662596			-0.974064	-2.47972	-1.67397	-1.48464	-0.811016	-1.48468	0.000645751	-1.64376	-1.99404	-1.99201	-2.69621	-2.0815	3.80547e-05
NM_053543	Ncdn	neurochondrin	-1.11244	-1.39984	-1.58445	-1.47708	-1.97845	-1.51045	1.42368e-06	-1.05448	-1.2051	-1.58008	-0.947137	-1.1967	0.000244728
AJ243949	Pea15a	phosphoprotein enriched in astrocytes 15A	-1.31145	-1.89154	-1.97967	-1.28632	-1.09911	-1.51362	8.9525e-09	-1.62278	-1.59609	-1.65966	-1.04584	-1.48109	1.54502e-07
AI231775			-1.34507	-1.83441	-1.72286	-1.13318	-1.65222	-1.53755	2.93358e-06	-0.363112	-1.52734	-1.71428	-1.44977	-1.26362	0.000257944
NM_053593	Cdk4	cyclin-dependent kise 4	-1.90339	-1.49134	-1.80524	-1.4455	-1.15271	-1.55964	3.01014e-06	-1.23414	-0.994347	-1.55648	-2.10573	-1.47268	4.27739e-05
AA818999	Mbnl2	muscleblind-like 2	-1.35422	-2.65517	-2.93481	-0.539192	-0.347708	-1.56622	0.000961647	-1.86461	-1.73465	-1.61605	-2.1553	-1.84265	0.000561027
AI407946			-1.32161	-2.01794	-1.32659	-1.38416	-1.87367	-1.58479	6.04886e-09	-1.11472	-1.36795	-1.29615	-1.16089	-1.23493	7.13883e-06
AA946063			-1.4223	-1.84639	-2.12356	-1.65972	-0.940518	-1.5985	1.68546e-05	-1.37118	-1.79155	-1.63693	-2.64099	-1.86016	8.99925e-06
NM_023977	Golph3	golgi phosphoprotein 3 (coat-protein)	-1.42566	-1.78234	-2.12796		-1.87417	-1.6648	6.17655e-07	-1.7649	-1.97237	-1.95574	-2.55661	-2.0624	8.11408e-08
BG672052			-1.08674	-2.72277	-2.60929	-0.529692	-1.4939	-1.68848	1.86077e-05	-3.15966	-1.25432	-1.67644	-2.83431	-2.23118	1.14052e-06
NM_172033	Plekhb1	pleckstrin homology domain containing, family B (evectins) member 1	-1.06457	-2.50795	-2.99774	-1.08784	-1.14279	-1.76018	3.36345e-08	-2.32024	-2.96729	-2.69603	-3.83957	-2.95578	1.29624e-12
NM_139189	Lmbrd1	LMBR1 domain containing 1	-1.29588	-2.64755	-3.11279	-1.17848	-0.595419	-1.76602	0.000137592	-2.22457	-1.65624	-1.57941	-2.63936	-2.0249	9.91633e-05
AI409746			-1.59454	-2.56691	-1.98797	-1.47023	-1.47041	-1.81801	6.86942e-05	-1.6232	-0.883101	-1.84965	-2.65363	-1.75239	0.000435202
XM_214509	Sephs1	selenophosphate synthetase 1	-2.12156	-1.92662	-2.6022	-1.393	-1.59304	-1.92728	6.43984e-11	-1.99463	-2.07798	-2.32116	-2.13838	-2.13304	8.37692e-11
BE107746			-1.89079	-1.50063	-1.58031	-2.05708	-2.81547	-1.96886	1.63289e-07	-1.3705	-1.53644	-1.23927	-2.40575	-1.63799	2.78738e-05
NM_177421	Slc22a17	solute carrier family 22, member 17	-1.68132	-3.00563	-2.89101	-1.3607	-1.6121	-2.11015	2.8507e-05	-1.88572	-2.94471	-1.77473	-3.96136	-2.64163	4.82737e-06
NM_017088	Gdi1	GDP dissociation inhibitor 1	-1.94016	-2.97929	-3.34438	-1.59991	-1.74112	-2.32097	1.5059e-09	-2.56448	-2.64957	-2.68813	-3.75395	-2.91403	8.38067e-11
NM_017275	Pnck	pregncy upregulated non-ubiquitously expressed CaM kise	-1.83379	-3.08924	-4.22404	-1.47402	-1.0373	-2.33168	2.15204e-05	-2.51257	-2.9505	-2.61396	-4.64272	-3.17994	7.61007e-07
NM_019288	App	amyloid beta (A4) precursor protein	-2.04626	-3.54077	-3.83474	-3.14804	-1.22606	-2.75918	1.09016e-09	-2.88138	-2.74475	-2.46313	-4.34265	-3.10797	9.09791e-10

## Sheet: Supplementary Table 2B
Supplementary Table 2B: Special regulated genes in high-responders induced by 2Hz EA
GenBank	Symbol	Name	2Hz_1h_HR_1_ratio	2Hz_1h_HR_2_ratio	2Hz_1h_HR_3_ratio	2Hz_1h_HR_4_ratio	2Hz_1h_HR_5_ratio	Mean_log2ratio	pvalue
XM_001072157	Fam102b	family with sequence similarity 102, member B	2.09213	1.83709	3.8018	2.38233	2.39205	2.50108	7.39859e-11
BG671550			4.1767	-0.362421	-0.154541	3.18137	5.49188	2.4666	6.21234e-06
BG667110			-0.207293	0.561094	5.40588	2.91849	3.59781	2.4552	0.00035058
BG668100			1.50205	0.408025	0.683805	2.10151	7.24928	2.38893	0.000383951
NM_012733	Rbp1	retinol binding protein 1, cellular	0.593282	1.21149	0.89182	0.781615	7.67199	2.23004	0.000105315
XM_001054918	Nipa1	non imprinted in Prader-Willi/Angelman syndrome 1 homolog (human)	4.22148	1.60676	4.10285	0.093776	-0.0590886	1.99315	0.000175503
BF523055			2.40747	1.30452	1.65981	1.90628	2.68759	1.99313	2.91307e-06
NM_022178	Myo5a	myosin Va	2.07604	0.919549	1.37272	2.49554	2.8683	1.94643	4.11098e-05
NM_175756	Fcgr2b	Fc fragment of IgG, low affinity IIb, receptor (CD32)	2.4292	1.0899	1.37889	2.69492	1.84824	1.88823	1.80843e-07
NM_017090	Gucy1a3	guanylate cyclase 1, soluble, alpha 3	1.74948	2.66246	1.20891	1.59498	1.86562	1.81629	3.02262e-10
BG669548			1.45167	2.14117	1.36792	2.14061	1.77533	1.77534	1.40436e-05
BQ202828			3.14011	1.7233	0.867127		2.01473	1.71319	1.39961e-05
BG671424			2.20502	0.839128	0.9607	1.72407	2.60886	1.66756	0.000108275
BG672008			2.02811	1.96799	0.533714	1.65236	2.13732	1.6639	0.000442129
XM_230007	RGD1565257	similar to zinc finger protein 650	1.38963	1.65291	0.956636	3.01298	1.30538	1.66351	3.96002e-07
BF542950			0.466847	1.43893	3.85013	1.00066	1.2961	1.61053	0.000370486
NM_139090	Acvr1c	activin A receptor, type IC	1.35937	1.29269	1.18788	1.49079	2.54432	1.57501	0.000123295
AI409900			2.0091	-0.326358	0.312136	2.75081	3.12819	1.57478	0.000666483
BG669184			0.897888	0.495453	0.715127	0.960432	4.72928	1.55964	0.000657319
BI296946			2.14456	1.80521	1.41842	0.0739924	2.34384	1.5572	7.2261e-05
NM_053527	Cdc5l	CDC5 cell division cycle 5-like (S. pombe)	1.05488	1.11643	1.61825	1.86913	2.11967	1.55567	7.20637e-05
NM_001004250	Uqcrc1	ubiquinol-cytochrome c reductase core protein I	1.45528	1.45203	0.512326	1.56159	2.63295	1.52284	3.05432e-05
AF218849	Sptbn1	spectrin, beta, non-erythrocytic 1	1.46376	1.04075	1.40653	1.39133	2.27012	1.5145	0.000327809
BF391531			1.60695	2.15022	1.27581	2.10658	0.383153	1.50454	8.34207e-05
BQ192081			1.56416	1.65235	1.22581	0.828844	2.23218	1.50067	0.000313788
AI535154	MGC95152	similar to B230212L03Rik protein	1.65523	1.135	1.75293	1.38614	1.52109	1.49008	0.000119517
NM_001013945	IgG-2a	Immunoglobulin heavy chain (gamma polypeptide)	1.81531	0.801984	0.77925	1.96563	1.95976	1.46439	4.31876e-06
NM_012912	Atf3	activating transcription factor 3	3.07271	0.813652	0.823942	0.713068	1.64932	1.41454	0.000187729
AW522724	Trim23	tripartite motif-containing 23	0.751019	0.879402	0.602111	1.50489	3.32331	1.41215	0.000302008
NM_053520	Elf1	E74-like factor 1	4.58958	0.457838	0.645346	0.727218	0.622151	1.40843	0.000837654
BI288579			1.3406	0.948693	0.785242	1.98411	1.96073	1.40387	0.000313174
BF566262			1.01748	0.474255	3.30671	0.982468	1.2246	1.4011	0.000152183
XM_001054229	Tex9	testis expressed gene 9	1.5503	1.22338	1.11405	1.25599	1.83244	1.39523	0.000883958
BG666857			1.80872	1.21747	1.04295	1.38538	1.51659	1.39422	9.29166e-05
BF543459	Tax1bp3	Tax1 (human T-cell leukemia virus type I) binding protein 3	0.553388	0.406683	1.29453	1.14757	3.55626	1.39169	0.000166747
NM_001033703	Apobec3f	apolipoprotein B mR editing enzyme, catalytic polypeptide-like 3F	0.984159	0.778603	1.01664	2.03711	2.09832	1.38297	0.000121133
XM_001063411	Cab39	calcium binding protein 39	0.563902	0.22829	0.545654	2.00565	3.56029	1.38076	0.000579812
NM_031118	Soat1	sterol O-acyltransferase 1	1.05693	1.15371	1.29088		2.17367	1.36041	1.77898e-06
BI283887			1.13825	0.745843	0.247147	4.532	0.119175	1.35648	0.00024154
CB739460			0.899188	1.43153	1.24859	1.72244	1.47076	1.3545	6.15355e-06
BF414266			1.23304	3.9895	2.02804	-0.429596	-0.0516453	1.35387	0.000742157
NM_001025682	Cdr2	cerebellar degeneration-related 2	0.37219	2.52137	2.72359	0.55964	0.579045	1.35117	0.000305544
XM_346819			1.1988	1.29199	1.5051	1.75359	0.978767	1.34565	3.61837e-06
NM_019186	Arl4a	ADP-ribosylation factor-like 4A	0.391933	3.81646	0.244084	1.05812	1.10343	1.32281	0.000631561
NM_031841	Scd	stearoyl-CoA desaturase (delta-9-desaturase)	0.768561	1.10396	1.75226	1.35013	1.63744	1.32247	4.72247e-05
BE117752			2.19418	0.185855	0.188003	2.1234	1.89034	1.31635	5.70281e-05
XM_215739	Prpf40a	PRP40 pre-mR processing factor 40 homolog A (S. cerevisiae)	1.36919	1.39896	1.03559		2.09268	1.31589	1.91299e-05
CF110273			1.66798	0.440844	0.420078	1.35145	2.64509	1.30509	2.14157e-05
BG666159	Rgs5	regulator of G-protein signaling 5	1.66114	1.5998	0.790099	1.20989	1.21389	1.29497	0.000310098
BF548149			1.40109	1.15719	1.01492	0.998689	1.89488	1.29335	0.000217932
BF560194			1.04072	1.57953	1.45672	0.988689	1.37709	1.28855	0.000348924
AW915632			1.81231	0.536987	0.679006	1.57174	1.82142	1.2843	0.000157234
BC091431			4.45439	-0.188106	0.503644	1.39099	0.215725	1.27533	0.000928005
BM391336			1.38889	1.10125	1.27898	1.20347	1.37712	1.26994	3.973e-05
BF414043			2.02629	3.37268	0.773686	0.521932	-0.34732	1.26945	0.000961696
BF399535	Mpp6	membrane protein, palmitoylated 6 (MAGUK p55 subfamily member 6)	3.00832	0.683934	0.810012	0.818693	1.02523	1.26924	0.000539468
BE120147			0.99639	0.426964	0.649752	3.09075	1.16631	1.26603	0.000599018
XM_579625			1.37227	1.24191	1.12698	1.19046	1.36955	1.26023	3.3707e-05
NM_032080	Gsk3b	glycogen synthase kise 3 beta	0.867184	0.76137	1.03172	2.03013	1.59707	1.25749	4.52935e-06
CF110005			3.39231	0.195881	0.551249	1.19061	0.920978	1.25021	0.000300997
AI576203	Kalrn	kalirin, RhoGEF kinase	1.72048	1.33921	1.08609	1.21954	0.878747	1.24881	0.000119598
BE110008			0.708764	0.864458	3.21828	0.579896	0.868652	1.24801	4.21771e-05
BQ196689			0.67403	2.00241	1.15489	1.41461	0.992404	1.24767	4.13187e-05
XM_001055704	RGD1563612	similar to testhymin	2.18055	0.0434477	0.296882	2.09577	1.6074	1.24481	0.000132804
BQ192220			0.665358	1.84415	1.06933	1.40108	1.23492	1.24297	0.000173109
NM_031603	Ywhae	tyrosine 3-monooxygese/tryptophan 5-monooxygese activation protein, epsilon polypeptide	1.45158	1.53069	0.857403	1.08158	1.29185	1.24262	4.02801e-05
AI411183			1.33417	0.735919	0.871061	1.56959	1.69467	1.24108	0.00091236
NM_030852	Mia	melanoma inhibitory activity	0.62849	0.812437	1.01209	2.34625	1.38143	1.23614	0.000737091
XM_227821	Ifi44	interferon-induced protein 44	1.52597	0.818146	1.58663	0.31585	1.91625	1.23257	0.000693163
AW918850			2.49113	0.662884	0.771476	0.744682	1.46342	1.22672	0.000107376
BF282212	Parp1	poly (ADP-ribose) polymerase 1	0.992019	2.29379	0.633798	1.30208	0.878295	1.22	0.000810631
BI279565	Lmf1	lipase maturation factor 1	0.335924	0.083868	0.695056	1.44945	3.52326	1.21751	0.000782816
BF398525			0.654591	2.75604	0.82466	1.19839	0.650967	1.21693	0.000122439
L12459	Lyz2	lysozyme 2	0.5543	0.834988	0.198773	0.960545	3.53239	1.2162	0.000123688
X86663			2.8986	1.93908	0.802306	0.195825		1.2132	0.000761739
XM_001057562	Cpne3	copine III	0.814935	1.72144	0.945726	1.69033	0.880496	1.21058	7.28071e-06
BF404514			1.27363	0.0946688	2.86052	0.885541	0.914854	1.20584	0.000341286
NM_012760	Plagl1	pleiomorphic adenoma gene-like 1	1.42141	1.12276	1.41785	1.55851		1.19049	0.000128964
NM_031043	Gyg1	glycogenin 1	1.15505	2.73941	0.702252	0.293638	1.03298	1.18467	0.000573889
AY030276	Gpr149	G protein-coupled receptor 149	2.12867	1.08883	1.49081	0.160531	1.03173	1.18012	0.000353982
XM_001080641	Cep290	centrosomal protein 290	1.17262	0.799293	1.06298	1.40349	1.44396	1.17647	0.000107611
NM_001005905	Cct2	chaperonin containing TCP1, subunit 2 (beta)	1.4819	1.61424	1.14466	-0.110337	1.73023	1.17214	4.63508e-05
BF397677			0.979784	1.10825	1.52935	1.20295	1.02233	1.16853	0.000851449
XM_001079163	Cep110	centrosomal protein 110kDa	1.11535	1.27972	1.08224	1.88774	0.471093	1.16723	6.14579e-06
BC061979	Tsc22d3	TSC22 domain family, member 3	1.8621	0.224166	0.288056	1.59929	1.86113	1.16695	0.00082188
BI296537			0.77675	1.30991	1.58744	0.966306	1.18227	1.16453	2.67348e-05
XM_573917			1.16766	0.922689	1.67962	0.779002	1.23565	1.15692	0.00055679
BF419925			1.04743	1.57213	0.450709	1.18981	1.4944	1.1509	0.000583992
BM391581			3.05639	0.481607	0.284491	0.692939	1.23633	1.15035	0.000134325
XM_001053770	LOC679623	similar to Nuclear autoantigen Sp-100 (Speckled 100 kDa) (Nuclear dot-associated Sp100 protein)	0.593466	1.33244	0.898357	1.42183	1.49416	1.14805	0.000241747
BI284779			0.90393	0.902856	0.74624	0.875889	2.30799	1.14738	1.18834e-05
AI009654			1.38422	1.22379	0.99825		1.40985	1.13965	0.000948025
NM_130823	Atp6v0c	ATPase, H+ transporting, lysosomal 16kDa, V0 subunit c	1.16898	1.11782	0.327651	1.74461	1.32546	1.1369	0.000432912
BI288530	Rcor3	REST corepressor 3	0.868219	0.685804	1.7994	1.28471	1.04101	1.13583	0.000738174
NM_017141	Polb	polymerase (D directed), beta	1.03029	1.54898	0.406795	1.40522	1.24143	1.12654	0.000442832
BF412640			1.0631	1.7527	0.788442	0.944181	1.05777	1.12124	5.68168e-05
NM_001024238	Eprs	glutamyl-prolyl-tR synthetase	1.54042	0.643334	1.25588	0.750143	1.40138	1.11823	8.34287e-05
X66871	Anxa2	annexin A2	0.646211	2.08215	0.446517	0.45061	1.9532	1.11574	0.000271575
BG666098			1.99093	-0.0963252	0.358111	1.64442	1.66434	1.11229	0.000151032
BE117657			1.05323	0.830537	1.47687	1.01029	1.1213	1.09845	0.000283622
NM_001034935	Ppef1	protein phosphatase, EF-hand calcium binding domain 1	0.855873	1.59202	1.30383	0.825321	0.882743	1.09196	0.000143167
NM_001009647	Mrpl16	mitochondrial ribosomal protein L16	0.894258	1.0502	0.602988	1.19918	1.71132	1.09159	0.000949567
NM_031059	Msx1	msh homeobox 1	0.867706	0.922176	1.05958	0.367585	2.24087	1.09158	0.000334664
AW529250			0.739054	1.28564	1.30667	1.47152	0.621494	1.08488	0.000957888
XM_001062755	Nrf1	nuclear respiratory factor 1	0.954384	1.72707	1.28033	1.08135	0.366178	1.08186	0.000866664
NM_013040	Abcc9	ATP-binding cassette, sub-family C (CFTR/MRP), member 9	0.299607	0.723354	0.977651	1.79721	1.60689	1.08094	0.000290638
BI294256			0.820087	0.781433	1.10435	1.58405	1.10684	1.07935	0.000767734
BM384635			0.725591	0.300591	2.47787	0.94101	0.934703	1.07595	5.77125e-05
XM_341971	Suv420h1	suppressor of variegation 4-20 homolog 1 (Drosophila)	1.79027	0.757163	1.17481	0.97549	0.634908	1.06653	0.000228227
BG668115	Uchl5	ubiquitin carboxyl-terminal hydrolase L5	1.86527	0.967356	0.834226	0.596556	1.04103	1.06089	1.87373e-05
NM_147207	Vof16	ischemia related factor vof-16	1.09293	0.764276	1.004	1.59509	0.833717	1.058	0.000898575
BF396838	Cacna1g	calcium channel, voltage-dependent, T type, alpha 1G subunit	0.540743	0.354422	1.06719	0.966784	2.34903	1.05563	9.62451e-05
XM_001062206	Itgb8	integrin beta 8	1.69898	0.880167	0.482206	0.615582	1.59572	1.05453	0.000153311
BG666397			1.67074	0.0440778	0.192771	1.44019	1.88229	1.04601	0.000933116
NM_019299	Cltc	clathrin, heavy chain (Hc)	1.45129	0.522851	1.04261	0.889627	1.30741	1.04276	3.80979e-05
NM_134458	Psmc3ip	proteasome (prosome, macropain) 26S subunit, ATPase 3, interacting protein	1.11461	0.939861	0.740741	0.992403	1.38353	1.03423	0.000547819
XM_001058103	LOC680133	similar to TBC1 domain family, member 8	1.23593	0.863848	1.02432	1.22829	0.795603	1.0296	0.000325514
BI282671			0.517579	0.684256	2.22797	0.9361	0.752202	1.02362	0.000176185
BE349793			1.79291	-0.226181	1.1348	1.39757	0.982122	1.01624	0.00022017
BG671895			1.89355	0.673234	0.669319	0.96159	0.867665	1.01307	0.000531224
NM_053862	Lgals8	lectin, galactoside-binding, soluble, 8	2.32458	0.0900561	0.852793	0.731958	1.0642	1.01272	0.000609575
AA925375			0.553373	3.0399	0.226278	1.13637	0.091418	1.00947	0.000726622
Z75905			1.33012	1.53631	0.494661	0.237139	1.43503	1.00665	0.000974268
NM_022599	Synj2bp	syptojanin 2 binding prote	0.914745	0.628671	0.960555	1.37174	1.13783	1.00271	0.000465588
XM_001067461	Tcte1	t-complex-associated testis expressed 1	1.06659	0.953602	1.26166	0.945713	0.774846	1.00048	0.000184221
BF416603			1.17369	1.08979	0.778381	1.07392	0.860546	0.995267	2.90551e-05
AW141677			0.96025	0.704598	1.16845	0.942592	1.17994	0.991166	9.77077e-05
XM_001069547	Sgcd	sarcoglycan, delta (dystrophin-associated glycoprotein)	0.542833	1.15089	0.945438	1.65618	0.641887	0.987445	0.000883765
NM_031349	Aplnr	apelin receptor	1.77597	1.12246	0.879311			0.984048	0.000931552
AW529575	Gabrb3	gamma-aminobutyric acid (GABA) A receptor, beta 3	1.32151	0.655797	0.985025	1.01133	0.841303	0.962992	0.000159881
AI013882			0.95993	1.02245	1.01638	0.602928	1.15912	0.952159	1.48463e-05
BF543295			0.725111	0.658386	1.34846	0.990076	0.997953	0.943997	0.00066219
BQ194200			1.1303	1.0103	0.96927	0.984118	0.620785	0.942955	0.000409831
AI179083			0.869752	0.908628	0.941701	1.10359	0.880194	0.940773	0.000517851
BG667307			0.798104	0.267234	0.49917	1.84418	1.19486	0.920711	0.000419227
BG412955			1.09829	0.33315	0.0895172	2.05086	1.03152	0.920666	0.000569402
AI170394			1.43867	0.51143	0.768164	1.01492	0.862495	0.919136	0.000375565
BE109681			1.07111	0.488673	2.07949	0.24543	0.710756	0.919093	0.00077375
BG671786			1.14615	0.588059	0.707593	0.88801	1.22692	0.911347	0.000214367
NM_013129	Il15	interleukin 15	0.763746	0.921991	0.693897	0.971894	1.16243	0.902791	0.000305028
CB796674			0.489246	1.03935	0.729254	1.39598	0.850611	0.900889	0.000717961
BM986387			0.755991	1.27561	1.29425	0.404892	0.749058	0.89596	0.000460015
NM_021595	Ninj2	ninjurin 2	0.98621	0.803181	0.777867	0.635512	1.26431	0.893417	0.000311687
XM_216563	Eif4g3	eukaryotic translation initiation factor 4 gamma, 3	1.08713	0.283084	0.790026	1.18039	1.11343	0.890811	0.000230618
NM_194461	Pigw	phosphatidylinositol glycan anchor biosynthesis, class W	1.0006	0.920829	0.970746	0.423391	1.12018	0.887148	0.000581118
X03639	Scn2a1	sodium channel, voltage-gated, type II, alpha 1	0.520042	1.65886	1.0425	0.517182	0.689869	0.885691	0.000855477
BI281215			0.99451	0.662095	0.827466	0.622726	1.03975	0.829309	0.000391759
AI600178			0.969768	0.664344	0.923383	0.994539	0.588964	0.8282	0.000903177
AW525315			0.534148	1.22112	0.578761	0.861443	0.921486	0.823393	0.000417278
BE119549			0.697889	0.688295	0.550247	1.09967	1.03117	0.813454	0.000107049
BI289512			0.649811	0.630689	0.565207	1.36817	0.730939	0.788963	0.000704899
BE100202			0.847383	1.3427	0.19848	0.606013	0.856931	0.770301	8.67212e-05
CO571737			0.603069	0.403049	0.686948	1.29993	0.843426	0.767284	0.000857404
BI289416			0.465522	0.743071	0.261196	1.10371	1.07899	0.730498	0.00061986
BE109143			-0.351665	-0.496728	-0.921054	-0.775885	-0.934494	-0.695965	0.000917066
NM_001037217	Mmd2	monocyte to macrophage differentiation-associated 2	-1.56687	-0.821474	-0.633034	-0.357435	-0.200554	-0.715874	0.00061307
BG671634			-0.437297	-0.631738	-1.10104	-1.16437	-0.491032	-0.765095	0.000848335
XM_343168	RGD1307067	LOC362840	-0.962685	-0.217017	-0.78917	-1.00966	-0.959405	-0.787588	0.000929201
XM_342467	RGD1560612	similar to PHF21A protein	-0.808363	-0.817002	-1.05774	-0.749759	-0.531224	-0.792816	0.000915926
X56600	Sod2	superoxide dismutase 2, mitochondrial	-0.743851	-1.04687	-1.02586	-0.930759	-0.26109	-0.801686	0.000763248
NM_053970	Nln	neurolysin (metallopeptidase M3 family)	-0.574132	-0.578713	-1.35193	-0.86193	-0.698698	-0.813079	0.000895072
BG667501			-1.00261	-0.671358	-0.557298	-0.791539	-1.05362	-0.815284	0.00014802
BF403465			-1.0084	-0.676527	-0.676593	-0.953363	-0.779287	-0.818833	0.000341731
NM_021863	Hspa2	heat shock protein 2	-0.659751	-0.514798	-1.51336	-1.20659	-0.272045	-0.833308	0.00026212
XM_235483	Unc84b	unc-84 homolog B (C. elegans)	-0.865081	-0.44635	-0.241362	-1.52333	-1.09177	-0.833578	0.00085443
AI501497			-0.739748	-0.404469	-0.857634	-1.16241	-1.0417	-0.841192	0.000381103
NM_001025272	Pgam5	phosphoglycerate mutase family member 5	-0.604943	-0.727178	-0.97618	-0.724719	-1.20721	-0.848046	0.000346922
BM392321			-0.170409	-0.141401	-0.565318	-1.68212	-1.72182	-0.856214	0.000820329
BI294737			-0.616572	-0.764924	-0.126885	-1.60577	-1.2991	-0.88265	0.00041759
AI599288			-0.555479	-0.79275	-1.15914	-1.23046	-0.715629	-0.890692	0.000551783
BQ196367			-1.0313	-0.310645	-0.958778		-1.48227	-0.896869	0.000373773
CO570545			-0.97128	-0.348963	-1.67544	-0.68707	-0.820663	-0.900684	0.000266947
CB776816			-0.767369	-0.457887	-0.429063	-1.68614	-1.20019	-0.908128	0.000521947
NM_019372	Ppm2c	protein phosphatase 2C, magnesium dependent, catalytic subunit	-0.535166	-0.64264	-1.1925		-1.49721	-0.90902	0.000825283
NM_012798	Mal	mal, T-cell differentiation protein	-0.787841	-1.01066	-1.37005	-0.747057	-0.638296	-0.910783	0.000156607
BG666685			-0.323981	-1.13748	-1.33484	-0.881448	-0.902138	-0.915979	0.000125629
AB000776	Sema6b	sema domain, transmembrane domain (TM), and cytoplasmic domain, (semaphorin) 6B	-0.966191	-0.412415	-1.0058	-0.972565	-1.22472	-0.916337	0.000965696
AW252047			-0.764874	-0.934927	-0.918778	-0.860488	-1.1044	-0.916693	0.000519184
AW524733			-1.53403	0.0674174	-0.725269	-1.23097	-1.16304	-0.91718	0.000270228
AA925360			-0.675036	-1.11022	-0.294818	-1.2622	-1.25267	-0.918989	0.000785047
BG663025			-2.21494	-0.633927	-0.799051	-0.584716	-0.388473	-0.924221	0.000624454
XM_220541	Ulk2	Unc-51 like kise 2 (C. elegans)	-0.01356	-2.12634	-0.813863	-1.2675	-0.446396	-0.933533	0.000440896
NM_001047098	Cops7a	COP9 constitutive photomorphogenic homolog subunit 7A (Arabidopsis)	-1.50634	-1.33841	-0.957651	-0.622185	-0.262058	-0.937329	0.000549692
L08491	Gabra2	gamma-aminobutyric acid (GABA-A) receptor, subunit alpha 2	-1.05691	-0.66763	-1.25337	-0.143438	-1.56971	-0.938213	0.000454893
BE097921			-1.45166	-1.17093	-0.808038	-0.915804	-0.384318	-0.946149	0.000608276
NM_134402	Bzw2	basic leucine zipper and W2 domains 2	-0.829226	-1.51728	-1.36485	-0.522158	-0.509805	-0.948663	0.00086509
BQ196612			-0.198615	-0.848182	-0.586916		-2.04448	-0.963544	0.000400329
NM_032617	Rab11b	RAB11B, member RAS oncogene family	-0.899798	-0.744676	-1.09975	-1.03489	-1.05447	-0.966718	0.000123768
XM_243032	RGD1305350	similar to RIKEN cD 2510039O18	-1.23654	-1.36024	-0.856241	-0.698174	-0.687336	-0.967705	1.36967e-05
NM_001024752	Snx15	sorting nexin 15	-1.06264	-1.24456	-1.07133	-0.69643	-0.799705	-0.974932	6.35357e-05
NM_001009619	Nubp1	nucleotide binding protein 1	-0.249462	-1.43548	-0.705037	-1.71743	-0.784945	-0.97847	0.000609162
NM_012649	Sdc4	syndecan 4	-1.51226	-1.08359	-1.23157	-0.460771	-0.650456	-0.987729	4.29762e-05
NM_001024293	LOC499331	similar to hypothetical protein D030056L22	-1.33798	-1.57185	-1.45743	-0.474553	-0.144274	-0.997217	0.000985043
BG665799			-0.742352	-0.837195	-1.42484	-1.13751	-0.859511	-1.00028	0.000975199
BE107138			-1.07691	-1.03357	-0.827797	-1.21921	-0.896577	-1.01081	0.000548767
NM_021857	Htr1f	5-hydroxytryptamine (serotonin) receptor 1F	-0.85663	-0.603815	-0.727585	-1.71342	-1.15726	-1.01174	2.22525e-06
NM_147209	Ppm1g	protein phosphatase 1G (formerly 2C), magnesium-dependent, gamma isoform	-0.895763	-2.16174	-1.10432	-0.548106	-0.351214	-1.01223	0.000202226
NM_001031648	Efhd2	EF-hand domain family, member D2	-1.18204	-1.04449	-0.959499	-0.756042	-1.15566	-1.01955	0.000985083
NM_031622	Mapk6	mitogen-activated protein kise 6	-0.629148	-1.00347	-0.888718	-1.28013	-1.30683	-1.02166	0.000134853
XM_001067198	Ube2l3	ubiquitin-conjugating enzyme E2L 3	-0.414144	-0.72332	-1.18576		-2.04851	-1.03582	0.000433175
CB716541			-0.891509	-1.15591	-1.21307	-0.798706	-1.12897	-1.03763	2.56074e-05
BG378850			-0.866181	-1.17212	-1.10171	-1.18765	-0.911972	-1.04793	0.000252327
BG665625			-0.672021	-1.15315	-1.21993	-0.91336	-1.28743	-1.04918	3.05001e-05
BE108994			-0.390433	-1.15709	-1.03614	-2.47658	-0.204854	-1.05302	0.000234615
AF293459	Faf1	Fas (TNFRSF6) associated factor 1	-0.970636	-0.908651	-1.19581	-1.17146	-1.05181	-1.05967	0.000846994
NM_012673	Thy1	Thy-1 cell surface antigen	-0.762528	-1.3758	-1.29372	-0.931399	-1.02447	-1.07758	1.26873e-05
NM_019242	Ifrd1	interferon-related developmental regulator 1	-0.346564	-1.5045	-1.06749	-1.79863	-0.673498	-1.07814	3.91089e-05
NM_001007714	Morf4l2	mortality factor 4 like 2	-0.504689	-1.60065	-1.62052	-1.65581	-0.028756	-1.08209	0.000936034
NM_017038	Ppm1a	protein phosphatase 1A, magnesium dependent, alpha isoform	-2.22682	-0.775611	-1.17198	-0.829701	-0.445106	-1.08984	2.45941e-05
AI071538			-0.875963	-1.21954	-1.0859	-1.43966	-1.06098	-1.13641	0.000194618
AW529303			-0.914226	-0.425221	-0.387933	-2.86828	-1.10369	-1.13987	0.000264847
NM_001008884	RT1-Db1	RT1 class II, locus Db1	-0.746243	-1.25214	-1.42571	-1.60726	-0.674979	-1.14127	0.000666409
AW914201	Tymp	thymidine phosphorylase	-0.514748	-0.62927	-0.699653	-2.18147	-1.68893	-1.14281	4.94174e-05
AI230547			-0.931344	-0.930035	-1.31891	-0.883784	-1.66931	-1.14668	0.00072229
BF412161			-1.04113	-0.43179	0.0167169		-3.02872	-1.15045	0.000453547
BQ078947			-1.24761	-1.13743	-1.92253		-0.768204	-1.1585	6.56955e-05
NM_019162	Tac2	tachykinin 2	-1.33364	-1.27376	-0.732754	-0.580324	-1.92853	-1.1698	0.000311871
XM_001076749	Scyl2	SCY1-like 2 (S. cerevisiae)	-0.508701	-1.09834	-0.621073	-2.74945	-0.877849	-1.17108	0.000209494
NM_022943	Mertk	c-mer proto-oncogene tyrosine kise	-1.74275	-0.0642093	-1.24549		-1.8255	-1.17638	0.00027226
NM_053931	Sept5	septin 5	-0.893881	-0.955227	-0.988693	-1.54001	-1.51073	-1.17771	1.56355e-05
NM_053296	Glrb	glycine receptor, beta	-0.203431	-1.6227	-0.717313	-1.7251	-1.71571	-1.19685	0.00014222
NM_033230	Akt1	v-akt murine thymoma viral oncogene homolog 1	-0.201198	-1.05757	-1.37103	-1.89164	-1.56609	-1.2175	0.00038086
NM_053838	Npr2	triuretic peptide receptor B/guanylate cyclase B (atriotriuretic peptide receptor B)	-1.04746	-0.98574	-1.22211	-1.90666	-0.956564	-1.22371	5.24673e-05
NM_031801	Deaf1	deformed epidermal autoregulatory factor 1 (Drosophila)	-0.969676	-0.816279	-1.12408	-2.12807	-1.10081	-1.22778	2.65604e-05
NM_024388	Nr4a1	nuclear receptor subfamily 4, group A, member 1	-0.929711	-0.835717	-1.12571	-2.90877	-0.361956	-1.23237	0.000485172
AW144387			-0.915792	-0.588141	0.436394	-2.90117	-2.20774	-1.23529	0.000628395
AA925717			-0.94397	-1.32444	-1.69551	-1.07372	-1.14772	-1.23707	0.000357825
NM_001025020	RGD1310753	similar to chromosome 20 open reading frame 39	-0.875093	-1.09372	-1.5507	-0.926107	-1.74544	-1.23821	0.000390128
NM_053418	Ufd1l	ubiquitin fusion degradation 1 like (yeast)	-0.884269	-2.02353	-2.21346	-0.491794	-0.61818	-1.24625	9.65183e-05
AI175508			-0.896373	-0.588135	-0.410388	-1.89499	-2.46276	-1.25053	1.64219e-06
XM_219510	Ccdc85b	coiled-coil domain containing 85B	-0.945106	-0.927575	-1.40509	-2.08988	-0.886081	-1.25075	5.96757e-05
NM_001037358	Lmo2	LIM domain only 2	-0.437514	-1.61911	-1.68721	-1.74843	-0.765001	-1.25145	4.07293e-05
AI227705			-2.86923	-0.967713	-0.985123	-1.12711	-0.336074	-1.25705	0.000644909
NM_013102	Fkbp1a	FK506 binding protein 1a	-0.701932	-1.24412	-1.79344	-1.24408	-1.31495	-1.2597	0.000783842
BF544481	Rgl2	ral guanine nucleotide dissociation stimulator-like 2	-0.670329	-0.500338	-0.989074		-3.01541	-1.26398	0.000114468
NM_031979	Csda	cold shock domain protein A	-1.16584	-1.80894	-1.47768	-1.02838	-0.852456	-1.26666	0.000491265
AI101881			-0.75791	-1.83795	-1.49295	-1.3547	-0.908119	-1.27033	0.000423332
BQ190594			-1.00428	-0.911994	-0.99299	-2.03153	-1.47254	-1.28267	7.0307e-05
S79213	Ppp1r2	protein phosphatase 1, regulatory (inhibitor) subunit 2	-0.733089	-1.42277	-1.4588	-1.8355	-1.10525	-1.31108	0.000145727
NM_001025034	Fam107b	family with sequence similarity 107, member B	-0.943011	-0.860974	-1.37138	-2.3245	-1.08945	-1.31786	2.27742e-05
AW916661			-1.1531	-0.70972	-0.878867	-2.56712	-1.28102	-1.31796	0.00023976
BQ196685			-1.42635	-0.601544	-1.20192	-1.77968	-1.65157	-1.33221	1.10174e-05
NM_012703	Thrsp	thyroid hormone responsive	-0.21164	-1.9173	-1.22582	-0.84972	-2.53006	-1.34691	2.57705e-05
XM_217099	Vps26b	vacuolar protein sorting 26 homolog B (S. pombe)	-1.36931	-1.24905	-1.64018	-1.38437	-1.10444	-1.34947	0.000591024
NM_019193	Sox10	SRY (sex determining region Y)-box 10	-0.876366	-0.251623	-0.820269	-3.36909	-1.43302	-1.35007	9.83248e-05
AY724486			-1.33041	-1.35094	-1.02911	-1.87939	-1.19125	-1.35622	2.2077e-06
NM_013012	Prkg2	protein kise, cGMP-dependent, type II	-1.69969	-0.807366	-1.0337	-1.20101	-2.04429	-1.35721	2.77608e-06
AI600061	Add1	adducin 1 (alpha)	-1.09372	-0.881725	-1.2234	-2.42657	-1.16079	-1.35724	0.000928133
NM_022394	Safb	scaffold attachment factor B	-1.23208	-1.47262	-1.68662		-1.76789	-1.36998	2.77276e-05
NM_053486	Kif3c	kinesin family member 3C	-0.752378	-0.262133	-0.282217	-4.17354	-1.38068	-1.37019	0.000848475
BF402642			-1.00424	-0.619625	-0.27595	-2.0265	-3.06997	-1.39926	1.29951e-05
BI285665			-1.02056	-1.13851	-1.23933	-1.67035	-2.00647	-1.41505	0.000367683
BF550372			-0.981454	-1.73795	-1.24023	-1.80304	-1.32308	-1.41715	0.00089017
NM_080904	Arf3	ADP-ribosylation factor 3	-0.898989	-1.70355	-1.91977	-1.16023	-1.43313	-1.42313	2.53027e-06
AA996803	Zfp451	zinc finger protein 451	-1.69258	-0.94219	-0.945327	-1.2642	-2.35944	-1.44075	0.00074928
BE117709			-2.02304	-0.75847	-0.431027	-1.67905	-2.53753	-1.48582	0.00022219
XM_001066808	RGD1563853	similar to cullin 4A	-1.09191	-1.36516	-0.886328		-2.99289	-1.51452	0.00012297
NM_080586	Gabrg1	gamma-aminobutyric acid (GABA) A receptor, gamma 1	-1.03434	-1.82717	-1.63423	-2.56157	-0.998322	-1.61113	5.41673e-06
BG666455			-2.31691	-2.71826	-0.0458271	-1.21121	-1.83289	-1.62502	0.000532561
X00677			-1.47101	-1.99188	-1.42779	-1.33525	-1.96886	-1.63896	1.46745e-05
M14513	Atp1a3	ATPase, +/K+ transporting, alpha 3 polypeptide	-1.15322	-1.48074	-1.64509	-2.00418	-2.01013	-1.65867	2.7509e-05
NM_001008312	Serinc3	serine incorporator 3	-0.466241	-3.00496	-1.58835	-2.78837	-0.560651	-1.68171	6.35556e-05
NM_012713	Prkcb	protein kise C, beta	-1.34478	-1.34074	-1.44048	-2.34711	-2.01696	-1.69801	2.99719e-06
NM_013181	Prkar1a	protein kise, cAMP dependent regulatory, type I, alpha	-1.77027	-1.97115	-1.96704	-1.60749	-1.25726	-1.71464	0.00020475
NM_001005906	Chpf	chondroitin polymerizing factor	-1.81757	-2.053	-1.65618	-1.77821	-1.44248	-1.74949	2.03498e-07
BI274475			-2.10717	-0.915937	-1.04845	-1.71304	-3.43532	-1.84398	4.49667e-06
NM_053464	Srm	spermidine synthase	-1.28746	-2.88938	-2.9755	-1.52726	-0.632876	-1.86249	6.96267e-08
AW915151			-1.68602	-1.07396	-1.5331	-3.44784	-1.73833	-1.89585	1.12627e-05
AA996937			-1.90751	-3.91984	0.847841	-1.74985	-2.8605	-1.91797	0.000304255
NM_012571	Got1	glutamic-oxaloacetic transamise 1, soluble (aspartate aminotransferase 1)	-4.57071	-3.21952	-0.740839	-0.827363	-0.234627	-1.91861	0.000291007
BQ192682			-1.52854	-0.531291	-0.939369	-4.56284	-2.65317	-2.04304	1.71628e-06
NM_053457	Cldn11	claudin 11	-1.72399	-2.41501	-2.63403	-2.33256	-1.50227	-2.12157	9.33563e-07
NM_144762	Baalc	brain and acute leukemia, cytoplasmic	-2.27024	-3.07474	-2.18539	-3.5673	-1.54905	-2.52935	7.35921e-11
NM_031518	Cd200	Cd200 molecule	-1.69588	-3.56597	-3.23845	-2.6159	-2.04434	-2.63211	2.12637e-09

## Sheet: Supplementary Table 2C
Supplementary Table 2C: Special regulated genes in non-responders induced by 2Hz EA
GenBank	Symbol	Name	2Hz_1h_NR_1_ratio	2Hz_1h_NR_2_ratio	2Hz_1h_NR_3_ratio	2Hz_1h_NR_4_ratio	Mean_log2ratio	pvalue
XM_001062234	Trim28	tripartite motif-containing 28	1.43028	2.86883	5.12977	2.22198	2.91271	9.89286e-07
BQ192494			1.95335	2.98261	2.80645	2.49692	2.55983	5.76895e-05
BF420807			2.10657	2.9357	2.35209	2.15201	2.38659	2.23569e-10
BI291790			0.613126	5.40426	2.22588	1.03559	2.31971	1.3436e-05
AA944393			0.766876	2.36774	3.47945	2.60971	2.30594	3.66718e-05
NM_138548	Nme1	non-metastatic cells 1, protein (NM23A) expressed in	0.903131	0.985315	2.88046	4.37578	2.28617	1.96548e-05
BQ193855			5.57686	1.26267	1.05579	1.12209	2.25435	4.21754e-06
XM_001070016	Fam160b2	family with sequence similarity 160, member B2	1.02349	2.17197	4.91173	0.895122	2.25058	1.74068e-06
AW918276			1.01494	1.10204	4.95173	1.69752	2.19156	6.51605e-06
NM_053971	Rpl6	ribosomal protein L6	2.69483	0.812381	0.701012	4.54671	2.18873	7.48124e-05
BF398045			6.54139	0.732489	0.939945	0.398285	2.15303	0.00010435
BM392254			1.5175	1.67563	3.03304	2.23531	2.11537	2.44539e-06
X16129			1.38158	1.16297	0.895446	4.4662	1.97655	8.05958e-05
CB568036			0.690952	0.801152	3.59495	2.67605	1.94077	1.16547e-05
NM_171994	Cdc42	cell division cycle 42 (GTP binding protein)	4.30951	0.998808	1.01001	1.36386	1.92055	0.00016171
BG668850			1.41883	2.01053	2.16858	1.94411	1.88551	7.56086e-05
AY310155	Rcl1	R termil phosphate cyclase-like 1	1.8164	1.89741	1.64538	2.15957	1.87969	9.02596e-05
X58200	RGD1561618	hypothetical gene supported by X58200	3.49481	1.41578	1.32521	1.2484	1.87105	9.23078e-05
BE108435			0.490765	5.19978	1.0372	0.665733	1.84837	0.000488911
DN932749			1.55479	0.810609	2.74015	2.26041	1.84149	3.4772e-07
BG664969			0.920173	1.1663	3.77606	1.49951	1.84051	0.00060047
XM_001072782	Mrc1	mannose receptor, C type 1	5.19639	0.337849	1.12663	0.571205	1.80802	0.000183555
AI010722			1.38392	0.946938	1.25217	3.5969	1.79498	4.1619e-07
AF227741	Wnk1	WNK lysine deficient protein kise 1	1.55434	2.78821	0.726675	1.96046	1.75742	3.32582e-05
NM_022506	Rpl31	ribosomal protein L31	1.09327	2.0446	2.48324	1.36903	1.74753	1.43723e-05
BQ196457			3.17594	1.85716	0.92327	0.978611	1.73374	1.98691e-05
AA996561			1.45041	0.341905	0.819601	4.25527	1.71679	0.000121887
XM_218798	RGD1560280	similar to hypothetical protein D430020F16	1.59114	1.88518	1.66306	1.63605	1.69386	1.99928e-05
BQ193481			1.50085	2.97316	0.952161	1.34771	1.69347	2.19004e-06
BF418091			1.73029	1.05445	1.14894	2.77178	1.67637	0.000968165
BE109124			1.10817	2.04372	1.90589	1.64431	1.67553	0.000914625
BG673316			4.36689	0.745334	0.642949	0.825422	1.64515	7.52542e-05
BG671357			0.519696	0.7801	2.70911	2.55445	1.64084	0.000436225
NM_031512	Il1b	interleukin 1 beta	0.957596	2.55755	2.02119	1.0251	1.64036	9.87149e-05
NM_182816	Amigo2	adhesion molecule with Ig like domain 2	1.78954	1.86077	2.47925	0.390794	1.63009	0.000876243
NM_053619	C5ar1	complement component 5a receptor 1	1.28054	3.21924	1.42551	0.549681	1.61874	0.000180853
BE104653			1.24424	2.69087	1.31868	1.18581	1.6099	4.48674e-06
CB770281			3.27585	0.660732	1.12759	1.35825	1.6056	0.000208719
XM_343094	Ttc7b	tetratricopeptide repeat domain 7B	1.3679	1.89697	1.75498	1.32329	1.58579	5.44906e-05
NM_001009424	Eps15	epidermal growth factor receptor pathway substrate 15	2.29695	0.341102	3.55948	0.142174	1.58493	0.000428714
BI282247			3.53309	1.0633	0.96903	0.763321	1.58218	1.18256e-05
BI275908			0.470972	3.03422	0.714031	1.94613	1.54134	6.84707e-06
BE103564			1.77966	0.566865	1.58329	2.22689	1.53917	0.000122483
BI279566			0.704071	1.60432	0.657402	3.13084	1.52416	0.000905219
XM_001070843	Plk4	polo-like kise 4 (Drosophila)	1.73894	2.44112	1.03491	0.82867	1.51091	0.000519941
BF394544			0.277512	3.14014	2.16857	0.43503	1.50531	6.26095e-05
NM_001012011	Lig3	ligase III, D, ATP-dependent	1.49209	1.39074	1.1182	1.94269	1.48593	6.16001e-05
BI278967			1.28919	2.0554	1.2837	1.19668	1.45624	1.97437e-05
BI281871			0.691144	1.23432	2.79586	1.09518	1.45413	6.70993e-05
XM_225630	Acbd5	acyl-Coenzyme A binding domain containing 5	0.989943	1.49242	1.36869	1.86386	1.42873	1.2595e-06
AI406305			0.0897684	2.94354	-0.232243	2.87709	1.41954	0.000332467
AI410230			1.55858	0.488038	0.599439	3.01943	1.41637	0.000736577
XM_341861	Nomo1	nodal modulator 1	0.833652	1.92279	1.88181	1.02551	1.41594	9.03773e-06
XM_579453			1.90461	1.45598	1.22188		1.40669	9.80909e-06
AI764711			2.31312	1.403	0.918778	0.990642	1.40639	0.000100746
NM_019164	Chad	chondroadherin	0.924528	1.09747	1.59971	1.98716	1.40222	0.000128347
XM_001054842	Mcart1l	mitochondrial carrier triple repeat 1-like	2.97014	0.813718	0.750272	1.0567	1.39771	3.49595e-06
BI281621			2.6783	0.855045	0.925752	1.09425	1.38834	0.000523002
BM386531			3.28866	0.681083	0.656817	0.868149	1.37368	8.10781e-05
CO568196			2.25842	0.115541	3.36469	-0.252564	1.37152	0.000932289
BI291344			0.930101	2.295	1.13992	1.12066	1.37142	0.000103183
BG378630			1.87241	1.32717	1.25226	1.01455	1.3666	0.00026583
AW920776			0.59572	0.874292	3.1185	0.816135	1.35116	5.75555e-05
NM_013164	Zeb1	zinc finger E-box binding homeobox 1	0.57179	1.15555	2.45795	1.15448	1.33494	0.000453791
XM_001080504	LOC687696	similar to AMSH-family protein	1.07715	-0.215912	1.21818	3.25054	1.33249	0.000299913
NM_001025685	Cd5l	Cd5 molecule-like	1.32899	0.47401	1.50396	2.02155	1.33213	0.000960832
BI299174			0.585831	1.60185	0.514388	2.60158	1.32591	1.97638e-05
BM390417			1.08691	2.32435	0.562983	1.32303	1.32432	0.000376297
XM_577100	Myo15	myosin XV	1.26152	1.56053	1.37311	1.06079	1.31399	1.1153e-05
BG671587			1.34575	0.961499	1.62319	1.32421	1.31366	0.000489481
AI713217			0.861618	1.34528	0.776627	2.2586	1.31053	0.000972451
NM_203338	Vkorc1l1	vitamin K epoxide reductase complex, subunit 1-like 1	2.66603	0.994902	0.627812	0.937673	1.30661	0.000840717
NM_145789	Il13ra1	interleukin 13 receptor, alpha 1	0.687829	2.45465	-0.0373117	2.11145	1.30415	2.68651e-05
AI410301			2.26812	0.967064	1.17057	0.79681	1.30064	8.22651e-05
BG668910			-0.665884	1.59955	3.09874	1.16257	1.29874	0.000618142
NM_053581	Idh3B	isocitrate dehydrogese 3 (D+) beta	3.6107	1.09394	0.292704	0.187532	1.29622	0.000844737
NM_012726	Atxn1	ataxin 1	2.28806	0.187375	1.96311	0.739594	1.29453	0.000957114
NM_001025633	Hnrnpc	heterogeneous nuclear ribonucleoprotein C (C1/C2)	1.15542	1.52584	1.17319	1.28026	1.28368	0.000457721
BF419334			0.752928	1.8782	0.917864	1.56051	1.27738	2.06112e-05
NM_019238	Fdft1	farnesyl diphosphate farnesyl transferase 1	0.887375	2.13467	1.02468	1.03249	1.2698	4.33052e-06
NM_013044	Tmod1	tropomodulin 1	1.71435	2.46045	0.474847	0.362266	1.25298	0.000101839
BE097111	Klhl29	kelch-like 29 (Drosophila)	1.70338	0.701991	1.71994	0.878819	1.25103	0.000282383
M83070	Pf4	platelet factor 4	0.556638	1.86145	0.487647	2.09792	1.25091	0.000353687
BF557098			1.28561	0.0807345	2.65779	0.952425	1.24414	0.000977275
XM_234468	Rps6ka5	ribosomal protein S6 kise, polypeptide 5	0.895721	1.07102	0.961792	1.97518	1.22593	5.377e-05
NM_031787	Hipk3	homeodomain interacting protein kise 3	0.638012	1.64918	0.60679	1.99832	1.22307	0.000144857
BQ193203			1.34147	2.22401	0.533986	0.74543	1.21122	3.3203e-06
NM_031687	Uba52	ubiquitin A-52 residue ribosomal protein fusion product 1	0.45655	1.47081	1.30271	1.59223	1.20557	0.000520382
NM_001034079	Med24	mediator complex subunit 24	0.698953	0.64046	0.794085	2.68526	1.20469	0.000529023
AW914864			0.684759	0.262698	0.612214	3.25527	1.20373	0.000984622
BG665010			0.692452	1.07742	1.91068	1.12822	1.20219	0.000631288
NM_013218	Ak3	adenylate kise 3	1.24601	1.42609	0.931197	1.19923	1.20063	6.10017e-05
AW920598			0.918917	1.41204	0.656499	1.72611	1.17839	0.000878802
XM_001055081	Armc1	armadillo repeat containing 1	1.03728	1.36648	1.2363	1.04298	1.17076	0.000166622
AW433878			1.5236	0.968933	1.00102	1.17267	1.16656	0.000478361
AW142856			1.08432	2.36802	0.641516	0.566334	1.16505	0.000215167
BI282871			0.418304	0.786394	0.818549	2.62762	1.16272	0.000282825
AA945153	Znhit1	zinc finger, HIT domain containing 1	1.02337	1.25478	1.193	1.15378	1.15623	0.000988116
NM_201422	Pcdha4	protocadherin alpha subfamily C, 2	1.62425	1.24357	1.33858	0.413553	1.15499	0.000502577
BM386570			1.41447	1.50907	0.853825	0.833461	1.15271	0.000759894
AW533997			0.97924	2.02873	0.796617	0.795079	1.14992	0.000434055
BM384064			1.06978	1.15307	1.28795	1.08698	1.14944	9.10256e-05
XM_573917			1.29007	1.51421	1.31572	0.463842	1.14596	0.000338043
BF420830			1.28197	0.975114	0.730299	1.58335	1.14268	0.000667843
BI274479			0.963244	1.78773	0.927786	0.886298	1.14126	0.00013615
BI278688	Taf11	TAF11 R polymerase II, TATA box binding protein (TBP)-associated factor	0.625322	0.656407	2.63693	0.644639	1.14082	0.000335969
CB316157			1.24111	1.05783	1.15346	1.10559	1.1395	0.000219531
AI411205			0.709697	1.0888	0.782471	1.92934	1.12758	0.000141283
NM_019289	Arpc1b	actin related protein 2/3 complex, subunit 1B	0.583064	0.279477	1.96201	1.67107	1.12391	0.000971466
XM_001081628	Sox9	SRY-box containing gene 9	0.646273	0.846704	1.16453	1.83007	1.12189	0.000110412
AW920738			0.518741	2.38874	0.820952	0.73165	1.11502	0.000302297
BC092582	LOC314509	similar to single chain Fv antibody fragment scFv 7-10A	1.22633	1.07774	1.38516	0.770577	1.11495	7.03181e-05
BG671933			0.741615	0.471644	2.67593	0.569373	1.11464	9.33999e-05
BI282137			0.933702	0.885038	2.00002	0.614523	1.10832	0.000280317
BE109064			0.656355	2.37415	0.691019	0.697583	1.10478	0.00027614
XM_001055014	Ncaph2	non-SMC condensin II complex, subunit H2	1.41534	0.956296	0.979134	1.01513	1.09147	0.000102178
AI231679			1.08217	0.758443	1.06996	1.41604	1.08165	3.99975e-05
NM_052807	Igf1r	insulin-like growth factor 1 receptor	1.21817	1.35321	0.936401	0.8147	1.08062	0.00086661
AW528017	Mkl1	megakaryoblastic leukemia (translocation) 1	1.42799	1.80632	0.435097	0.648236	1.07941	0.000509404
BQ191901			0.163976	2.58893	0.786167	0.752766	1.07296	0.000827328
NM_017024	Lcat	lecithin cholesterol acyltransferase	1.07911	0.987657	0.853998	1.30133	1.05552	0.000544733
CR458287			1.54859	0.483987	1.06819	1.08461	1.04634	0.000364174
BI295129			1.13937	0.417496	1.08413	1.51271	1.03842	0.000950373
BI299064			0.32197	1.63062	1.08549	1.09236	1.03261	0.000249698
BF563869			1.35054	0.680754	0.978087	0.974404	0.995945	0.000391738
XM_001079776	RGD1308134	similar to RIKEN cD 1110020A23	0.526185	0.420833	0.801463	2.22683	0.993827	0.000814559
AI112307			0.770004	1.23456	0.961992	0.982155	0.987177	0.000564332
XM_232667	Rb1cc1	RB1-inducible coiled-coil 1	0.176439	0.698838	0.999151	2.04716	0.980396	0.000970188
BG662513			0.711493	0.423311	1.32347	1.45086	0.977285	0.000454354
NM_078617	Rps23	ribosomal protein S23	0.696877	0.903658	1.53617	0.756523	0.973306	0.000191113
BM383713			0.799531	1.34201	0.972057	0.698421	0.953004	0.000286018
BQ196185			0.974867	1.05239	0.879917	0.90432	0.952874	0.000572597
NM_053698	Cited2	Cbp/p300-interacting transactivator, with Glu/Asp-rich carboxy-termil domain, 2	0.877108	1.60561	1.13438	0.191247	0.952087	0.000199036
BE106626	Chi3l1	chitise 3-like 1	0.566217	1.57163	0.952025	0.663252	0.93828	0.000150104
BI284198			0.625392	1.23426	0.875473	0.959694	0.923706	0.000407695
NM_001039035	Sfrs7	splicing factor, arginine/serine-rich 7	0.966173	0.712333	0.807876	1.08682	0.893301	0.000808509
NM_177425	Csrp2	cysteine and glycine-rich protein 2	0.664055	0.776498	0.961773	1.17029	0.893153	8.35681e-05
XM_001061306	Eif3i	eukaryotic translation initiation factor 3, subunit I	1.49518	0.662992	0.697515	0.666043	0.880433	0.000594128
BE095796			0.306213	2.01772	0.656462	0.538283	0.879669	0.000364815
NM_053999	Ppp2r2a	protein phosphatase 2 (formerly 2A), regulatory subunit B, alpha isoform	0.709365	0.70557	1.0897	0.418246	0.730721	0.000828975
BG670209	transmembrane emp24 domain trafficking protein 2		-0.76454	-0.627395	-0.77138	-1.09174	-0.813765	0.00051301
NM_053707	Hdgf	hepatoma-derived growth factor	-0.615869	-1.01893	-0.884194	-0.749045	-0.817009	0.000611753
BE104468			-0.460457	-0.706595	-1.04553	-1.07815	-0.822682	0.000806745
NM_030853	Lat	linker for activation of T cells	-0.867328	-1.04847	-0.664043	-0.796549	-0.844096	0.000901256
BG380515			-0.646658	-0.615168	-1.0803	-1.04426	-0.846596	0.000926534
BG663961			-0.98127	-1.12169	-0.728163	-0.71488	-0.886501	0.000305469
NM_001013925	Nub1	negative regulator of ubiquitin-like proteins 1	-0.714961	-0.973299	-0.801653	-1.10161	-0.897881	0.000385121
BG668356			-0.385997	-0.658757	-1.30671	-1.25223	-0.900922	0.000724494
NM_022585	Azin1	antizyme inhibitor 1	-0.96056	-0.910289	-0.578513	-1.21797	-0.916832	0.000536501
BG662940			-1.03207	-0.758648	-0.852104	-1.06135	-0.926044	0.000643119
XM_001061557	Map1b	microtubule-associated protein 1B	-0.979176	-0.482916	-1.10815	-1.16738	-0.934406	0.000671423
AA946353			-0.40007	-1.18415	-1.05106	-1.11073	-0.936504	0.000397138
BI296249			-1.02138	-0.536474	-0.954371	-1.27794	-0.947542	0.00089788
BG663105			-0.808065	-1.09354	-1.01633	-0.926658	-0.961148	0.000869855
XM_344594	Sox4	SRY (sex determining region Y)-box 4	-1.16444	-1.40655	-0.318166	-0.970043	-0.964801	0.000581129
BG663106			-0.950759	-0.874585	-1.04013	-1.08441	-0.987471	0.000100233
XM_001073847	Eif3s10	eukaryotic translation initiation factor 3, subunit 10 (theta)	-0.693318	-0.735114	-1.38756	-1.17999	-0.998995	0.000681708
AI171783			-0.488903	-1.41939	-0.792308	-1.29841	-0.999752	0.000376086
AI547434	Prkar2b	protein kise, cAMP dependent regulatory, type II beta	-0.989853	-0.482724	-1.14098	-1.41814	-1.00792	0.000249922
NM_031527	Ppp1ca	protein phosphatase 1, catalytic subunit, alpha isoform	-0.895716	-0.988188	-1.15103	-1.00273	-1.00942	0.000649717
AI045191			-1.06733	-0.706731	-0.831211	-1.466	-1.01782	0.000296801
BE112824			-0.837112	-1.36033	-1.03622	-0.839543	-1.0183	0.000900899
XM_236476	Elovl4	elongation of very long chain fatty acids (FEN1/Elo2, SUR4/Elo3, yeast)-like 4	-0.716085	-0.672386	-1.03471	-1.69368	-1.02921	3.9747e-05
AA943015			-0.745766	-1.30433	-0.742856	-1.33409	-1.03176	0.000337146
NM_031774	Rabac1	Rab acceptor 1 (prenylated)	-2.09064	-1.15784	-0.624292	-0.290696	-1.04087	0.000195335
BI278055			-1.45395	-1.24969	-1.02586	-0.466453	-1.04899	0.00057385
X75856	Tmbim6	transmembrane BAX inhibitor motif containing 6	-0.645464	-0.900507	-1.16654	-1.52403	-1.05913	0.000918046
BG666688			-1.32565	-1.17622	-0.962569	-0.778317	-1.06069	0.000273713
AJ010585	Ptbp2	polypyrimidine tract binding protein 2	-0.466136	-1.17854	-1.02005	-1.59196	-1.06417	0.000519278
NM_133402	p1l3	nucleosome assembly protein 1-like 3	-0.72486	-1.22343	-1.01414	-1.30222	-1.06616	0.000450381
XM_001081776	Aatk	apoptosis-associated tyrosine kise	-0.472628	-1.06667	-0.849331	-1.87907	-1.06692	0.000458689
AW532003			-0.760159	-1.10982	-1.28299	-1.20382	-1.0892	0.000882704
AI231773			-0.768776	-1.35859	-1.06774	-1.16794	-1.09076	0.000103753
BG666981			-0.973313	-1.21842	-0.977231	-1.19445	-1.09085	0.000835672
BG668989			-0.987455	-1.39662	-0.333403	-1.71875	-1.10906	0.000227185
AW916372			-0.920501	-1.06846	-1.34473	-1.15521	-1.12222	4.82674e-05
XM_001060529	p1l5	nucleosome assembly protein 1-like 5	-1.0554	-1.26821	-1.06393	-1.14197	-1.13238	0.000453236
XM_001061636	LOC682469	similar to jumonji domain containing 1B	-0.995593	-1.02593	-1.60162	-0.910626	-1.13344	0.000221556
BG671094			-0.651981	-1.25109	-1.63631	-0.995402	-1.1337	0.000880552
NM_001030037	Capn7	calpain 7	-0.790202	-1.31324	-1.09811	-1.38008	-1.14541	0.000146051
NM_175582	Id4	inhibitor of D binding 4	-0.788385	-1.47089	-0.891515	-1.4633	-1.15352	0.000156546
BG666311			-0.937832	-1.32233	-1.0789	-1.28735	-1.1566	3.32846e-05
BQ195819			-0.73415	-1.55072	-0.958404	-1.38398	-1.15681	0.000199375
NM_013052	Ywhah	tyrosine 3-monooxygese/tryptophan 5-monooxygese activation protein, eta polypeptide	-1.39218	-1.24559	-1.03588	-0.966172	-1.15995	0.000326225
NM_001013244	Tspan13	tetraspanin 13	-1.14608	-1.04554	-1.16721	-1.31309	-1.16798	3.47703e-05
BQ192388			-0.505537	-1.61023	-1.44625	-1.12945	-1.17287	1.60566e-05
BG668906			-1.27796	-1.43708	-0.986887	-1.03697	-1.18472	0.000588418
NM_001039343	Zdhhc14	zinc finger, DHHC-type containing 14	-0.707307	-1.33693	-1.64803	-1.06711	-1.18984	0.000613778
NM_022511	Pfn1	profilin 1	-0.801723	0.00949639	-0.962552	-3.03759	-1.19809	0.000336489
BG663051			-1.06265	-1.36996	-1.30993	-1.09437	-1.20923	0.00071899
AW522259			-0.778908	-1.30391	-1.18734	-1.6091	-1.21981	0.000296025
BG666599			-1.26333	-1.08004	-1.31415	-1.24512	-1.22566	0.000228475
XM_214313	Fcho1	FCH domain only 1	-1.31019	-1.58968	-1.08894	-0.957906	-1.23668	4.6556e-05
XM_001069856	Rapgef2	Rap guanine nucleotide exchange factor (GEF) 2	-1.03864	-1.38155	-1.07175	-1.47974	-1.24292	5.94225e-06
BE113389			-0.460001	-1.62363	-1.95622	-0.956439	-1.24907	0.000865968
NM_001010967	aa	N-acylethanolamine acid amidase	-0.364519	-0.974415	-1.74076	-1.92856	-1.25206	0.000495351
BG668161			-1.35363	-1.15536	-1.26265	-1.2592	-1.25771	9.95998e-06
BG668042			-1.28478	-1.19075	-1.39767	-1.18921	-1.2656	0.000278097
NM_175578	Rcan2	regulator of calcineurin 2	-1.32653	-0.868625	-1.54363		-1.26707	0.000749693
NM_001007651	Pef1	penta-EF hand domain containing 1	-1.00405	-0.958226	-1.22178	-1.90222	-1.27157	1.32487e-05
XM_001070313	Eif4g3	eukaryotic translation initiation factor 4 gamma, 3	-0.670406	-1.21121	-1.14815	-2.14034	-1.29253	0.000108672
NM_022248	Dusp12	dual specificity phosphatase 12	-0.853817	-1.33089	-1.31766	-1.67886	-1.29531	0.000207946
NM_001004424	Tacc3	transforming, acidic coiled-coil containing protein 3	-0.634409	-1.7163	-1.41905	-1.4173	-1.29677	0.000179842
BG672259			-1.19164	-2.24267	-1.09669	-0.659727	-1.29768	0.000382256
BG669016			-0.940157	-1.5058	-1.16507	-1.60972	-1.30519	4.72785e-05
BG376997			-0.845527	-1.30723	-1.14626	-1.92541	-1.30611	0.000361717
BF406483			-1.10064	-1.05535	-1.51091	-1.56522	-1.30803	0.000652884
XM_001076361	Fermt3	fermitin family homolog 3 (Drosophila)	-0.280693	-1.32539	-1.95291	-1.68556	-1.31114	0.000693538
BG671738			-1.65018	-1.43659	-0.557955	-1.60666	-1.31285	0.00033765
NM_001034913	Gpbp1l1	GC-rich promoter binding protein 1-like 1	-0.640031	-0.8838	-1.25157	-2.47715	-1.31314	0.000114039
BE128701			-1.13098	-1.2702	-1.26377	-1.60612	-1.31777	0.000441272
AI412099			-1.61577	-0.909915	-1.69846	-1.07436	-1.32463	6.82632e-05
BF287145			-1.22118	-1.44686	-0.993177	-1.65059	-1.32795	6.51526e-05
NM_022505	Rhd	Rh blood group, D antigen	-0.971118	-1.47099	-1.13014	-1.76029	-1.33314	6.36819e-05
BF387359	Tmem117	transmembrane protein 117	-1.20464	-1.24706	-1.58791	-1.29842	-1.3345	0.000249231
XM_001076624	Pdcd6ip	programmed cell death 6 interacting protein	-1.7549	-1.09652	-0.908813	-1.60041	-1.34016	0.000927851
AI170399			-1.68447	-1.51067	-0.874722	-1.33894	-1.3522	3.39676e-05
XM_213921	Creg1	cellular repressor of E1A-stimulated genes 1	-1.09803	-2.12655	-0.979813	-1.39118	-1.39889	2.4008e-05
NM_031775	Casp6	caspase 6	-1.27061	-1.49359	-1.69572	-1.16746	-1.40684	8.30001e-05
NM_001014000	Cdkn2aip	CDKN2A interacting protein	-1.27449	-1.23607	-1.87465	-1.24421	-1.40736	0.000516337
NM_031120	Ssr3	signal sequence receptor, gamma	-1.30469	-1.31834	-1.16771	-1.85711	-1.41196	4.96421e-05
BG664815			-1.16401	-1.45648	-1.54624	-1.48409	-1.41271	4.47081e-05
BE126732			-0.948797	-1.29649	-1.3729	-2.07133	-1.42238	0.000125926
NM_178105	Gpm6a	glycoprotein m6a	-1.20209	-1.63213	-0.962357	-1.90321	-1.42495	0.000378232
CB760729			-1.55134	-2.28281	-0.157039	-1.70992	-1.42528	4.13156e-05
AI406667			-1.53142	-1.49083	-1.23267	-1.56874	-1.45591	0.000227542
NM_057098	Tcea2	transcription elongation factor A (SII), 2	-1.19257	-1.04135	-1.76908	-1.82908	-1.45802	0.000197216
BF387649			-1.25748	-1.39757	-1.68557	-1.55274	-1.47334	0.000148358
XM_001056331	Trpm7	transient receptor potential cation channel, subfamily M, member 7	-1.16115	-2.18003	-1.13121	-1.43919	-1.47789	0.000323474
XR_005560	RGD1561108	hypothetical gene supported by Y16641; Y16641	-2.30253	-0.952447	-1.84921	-0.875919	-1.49503	0.000449387
BQ196565	Gpx2	glutathione peroxidase 2	-1.39491	-1.54027	-1.37744	-1.69425	-1.50171	9.13306e-05
BM388557			-0.805549	-1.4384	-1.76047	-2.01502	-1.50486	1.50001e-05
BQ195581			-0.052838	-4.05289	-1.12636	-0.837187	-1.51732	0.000204918
XM_233842	Birc6	baculoviral IAP repeat-containing 6	-0.936371	-1.96523	-1.56165	-1.60723	-1.51762	0.000471727
AI549152			-1.22163	-1.68598	-1.57258	-1.59793	-1.51953	1.2527e-05
BQ193480			-1.53688	-1.36081	-1.62133	-1.57377	-1.5232	5.11922e-06
BM392046			-1.2378	-2.1141	-1.28366	-1.46121	-1.52419	5.08888e-05
AA818116			-1.27699	-2.13121	-1.42929	-1.29097	-1.53211	5.58149e-05
BG670223			-1.11041	-1.55346	-1.46469	-2.0567	-1.54631	0.000477179
BG665360			-1.65035	-1.09136	-1.76208	-1.69814	-1.55048	3.17138e-05
NM_013065	Ppp1cb	protein phosphatase 1, catalytic subunit, beta isoform	-1.27353	-1.48073	-1.50096	-1.97202	-1.55681	0.000580903
NM_031578	Tesk1	testis-specific kise 1	-1.61639	-1.16536	-1.99006	-1.49582	-1.56691	4.3014e-05
NM_001024968	Slc46a3	solute carrier family 46, member 3	-1.50846	-1.70619	-1.65323	-1.69726	-1.64128	0.000227757
BI289860			-1.71883	-1.3727	-1.94488	-1.53923	-1.64391	3.73031e-05
XM_224788	Spock3	sparc/osteonectin, cwcv and kazal-like domains proteoglycan (testican) 3	-1.12357	-1.52616	-1.82013	-2.3062	-1.69401	7.86512e-05
BQ192550			-1.26109	-3.463	-1.05603	-1.09784	-1.71949	1.6766e-05
AI600030			-2.24241	-1.27845	-1.70151	-1.7125	-1.73372	0.0002539
BF567725			-1.71929	-1.78781	-1.69162	-1.74554	-1.73607	5.25669e-06
NM_175843	Sqstm1	sequestosome 1	-2.11725	-1.6886	-1.30183	-1.86512	-1.7432	0.000902996
AC087067	ST7	suppression of tumorigenicity 7	-1.54581	-1.54187	-1.78404	-2.26318	-1.78373	9.78153e-05
BE117515			-2.15868	-2.03162	-1.73784	-1.30226	-1.8076	2.79073e-05
XM_219347	Sephs2	selenophosphate synthetase 2	-1.24633	-2.39558	-1.70844	-1.9011	-1.81286	4.38162e-05
NM_053467	Tmed10	transmembrane emp24-like trafficking protein 10 (yeast)	-1.71655	-1.8921	-1.83235	-1.84152	-1.82063	0.000313872
BM387656			-0.95607	-4.623	-1.60508	-0.144443	-1.83215	0.000667221
XM_001061201	Prc1	protein regulator of cytokinesis 1	-1.95822	-1.9522	-1.89086	-1.59388	-1.84879	0.000647215
AI511201			-1.52322	-1.96799	-2.08115	-2.03987	-1.90306	1.39274e-07
BG670370			-2.37351	-1.84679	-2.31646	-1.08554	-1.90557	7.75309e-05
NM_012806	Mapk10	mitogen activated protein kise 10	-1.65331	-1.41407	-2.73707	-1.8922	-1.92416	3.06389e-07
XM_001074091	Klhl20	kelch-like 20 (Drosophila)	-2.09284	-1.43339	-2.33681	-1.97249	-1.95888	0.000595506
NM_053848	Opcml	opioid binding protein/cell adhesion molecule-like	-1.4309	-2.44934	-1.98697	-2.01585	-1.97077	3.72776e-05
XM_226757	Mier3	mesoderm induction early response 1, family member 3	-1.57015	-1.31297	-3.49552	-1.59597	-1.99365	8.64486e-07
XM_579793	RGD1560398	RGD1560398	-0.125502	-0.378174	-0.854699	-6.66015	-2.00463	0.000701115
BF559854			-2.36402	-2.61604	-1.90688	-1.17796	-2.01623	0.000589681
BM386744			-2.36804	-2.78034	-1.32908	-1.70636	-2.04595	6.33082e-05
BG668841			-2.42875	-1.14335	-1.55324	-3.59783	-2.18079	0.000412468
AW921250			-0.00373942	-5.15023	-2.24661	-1.52081	-2.23035	3.69761e-05
NM_031153	Sharpin	SHANK-associated RH domain interactor	-1.59612	-4.15855	-1.97443	-1.2499	-2.24475	0.000755102
