# Supplementary material for: Differences in Neural-Immune Gene Expression Response in Rat Spinal Dorsal Horn Correlates with Variations in Electroacupuncture Analgesia
Source: PLoS One. 2012 Aug 3;7(8):e42331. doi: 10.1371/journal.pone.0042331 (PMC3411776; doi:10.1371/journal.pone.0042331)
Supplement: Table S3 — The genes lists of enriched GO categories (A) and KEGG pathways (B) in 2Hz-HR and 2Hz-NR rats. (XLS) [file pone.0042331.s003.xls]

## Sheet: Supplementary Table 3A
Supplementary Table 3A: The 2Hz-HR and 2Hz-NR specifically regulated gene lists of enriched GO categories in biological process by DAVID (Enrichment score >= 1)
Group	Term	GO Accession ID	expression pattern (up/down)	Enrichment Score	Count	Genes
2Hz_HR	protein targeting	GO:0006605	up	1.43	4	AF218849,NM_022599,NM_031603,NM_032080
	defense response	GO:0006952	up	1.04	5	NM_175756,NM_013129,L12459,NM_013040,NM_001033703
	regulation of apoptosis	GO:0042981	up	1	7	NM_175756,NM_031603,BC061979,NM_017141,NM_032080,NM_139090,NM_031059
	phosphate metabolic process	GO:0006796	down	1.7	10	NM_147209,NM_013012,NM_012713,NM_033230,NM_017038,NM_053838,NM_022943,XM_220541,NM_019372,NM_031622
	chemical homeostasis	GO:0048878	down	1.21	8	NM_053296,NM_012713,X56600,NM_012798,NM_001009619,NM_012571,NM_013102,NM_053457
	growth	GO:0040007	down	1.09	5	NM_019193,NM_022394,NM_033230,NM_001009619,XM_220541
	positive regulation of molecular function	GO:0044093	down	1.05	7	NM_012649,NM_001008312,NM_013181,NM_033230,NM_012673,NM_013102,NM_019372
2Hz_NR	phosphate metabolic process	GO:0006796	up	2.54	10	NM_013218,NM_138548,NM_031512,NM_052807,XM_001062234,XM_001070843,AF227741,XM_234468,NM_053999,NM_031787
	negative regulation of apoptosis	GO:0043066	up	1.66	6	M83070,NM_031512,NM_053698,NM_182816,XM_232667,NM_031787
	regulation of MAPKKK cascade	GO:0043408	up	1.49	4	NM_031512,NM_052807,NM_031787,NM_171994
	locomotory behavior	GO:0007626	up	1.46	5	M83070,NM_012726,NM_031512,NM_053619,XM_577100
	regulation of organelle organization	GO:0033043	up	1.37	4	NM_031512,NM_019289,XM_001070843,NM_171994
	positive regulation of macromolecule metabolic process	GO:0010604	up	1.3	10	M83070,NM_012726,NM_031512,NM_052807,NM_053698,XM_001062234,NM_013164,XM_232667,NM_171994,XM_001081628
	cellular macromolecular complex subunit organization	GO:0034621	down	1.43	5	XM_001073847,NM_133402,AJ010585,NM_022511,XM_001060529
	apoptosis	GO:0006915	down	1.35	6	X75856,NM_031775,XM_001081776,NM_031153,XM_001076624,NM_175843
	regulation of glucose metabolic process	GO:0010906	down	1.17	3	NM_031527,NM_013065,NM_022248

## Sheet: Supplementary Table 3B
Supplementary Table 3B: The 2Hz-HR and 2Hz-NR specifically regulated gene lists of KEGG pathways by DAVID (Count >= 3, P-Value<0.05)
Group	Pathway name	KEGG ID	P-Value	Count	Genes
2Hz_HR	B cell receptor signaling pathway	rno04662	0.03	4	NM_175756,NM_012713,NM_033230,NM_032080
2Hz_NR	Ribosome	rno03010	0	5	NM_022506,X58200,NM_078617,NM_053971,NM_031687
	Focal adhesion	rno04510	0.01	6	NM_052807,NM_031527,NM_012806,NM_019164,NM_013065,NM_171994
	Oocyte meiosis	rno04114	0.04	4	NM_052807,NM_031527,NM_013052,NM_013065
