# Supplementary material for: Differences in Neural-Immune Gene Expression Response in Rat Spinal Dorsal Horn Correlates with Variations in Electroacupuncture Analgesia
Source: PLoS One. 2012 Aug 3;7(8):e42331. doi: 10.1371/journal.pone.0042331 (PMC3411776; doi:10.1371/journal.pone.0042331)
Supplement: Table S4 — Co-regulated (A) and special-regulated genes (B, C) lists in HR and NR rats by 100 Hz EA stimulation. (XLS) [file pone.0042331.s004.xls]

## Sheet: Supplementary Table 4A
Supplementary Table 4A: Co-regulated genes in HR and NR rats by 100Hz EA stimualtion
GenBank	Symbol	Name	100Hz_1h_HR_1_ratio	100Hz_1h_HR_2_ratio	100Hz_1h_HR_3_ratio	100Hz_1h_HR_4_ratio	100Hz_1h_HR_5_ratio	Mean_log2ratio	pvalue	100Hz_1h_NR_1_ratio	100Hz_1h_NR_2_ratio	100Hz_1h_NR_3_ratio	100Hz_1h_NR_4_ratio	100Hz_1h_NR_5_ratio	Mean_log2ratio	pvalue
XM_342759	Vwf	Von Willebrand factor homolog	1.65097	2.18949	2.37822	3.6087	1.47526	2.26053	2.43155e-06	1.22765	1.48089	2.18245	1.49948	2.69249	1.81659	7.19398e-05
BG667927			0.990164	1.70968	2.46799	2.61636	2.10787	1.97841	3.63017e-07	1.74917	0.776166	1.59965	1.98586	1.49827	1.52182	3.10399e-05
NM_053342	Cxxc4	CXXC finger 4	2.37091	1.66541	2.14507	1.69824	1.72929	1.92178	4.8734e-06	2.21674	2.09794	1.18033	1.51055	1.9562	1.79235	1.49545e-05
NM_053819	Timp1	TIMP metallopeptidase inhibitor 1	0.961568	3.00405	2.46479	1.0091	1.77939	1.84378	3.57913e-06	1.33207	0.396206	2.32568	1.46753	1.17108	1.33851	0.000342619
AY310155	Rcl1	R termil phosphate cyclase-like 1	1.81711	1.40123	3.17712	1.40437	1.37868	1.8357	2.62457e-05	1.68144	1.54893	1.23081	1.2928	1.97266	1.54533	0.000261692
BF289092			1.32775	2.06678	3.8453	2.0723	-0.317921	1.79884	1.90627e-05	1.14979	0.81259	2.03845	2.40694	2.2094	1.72343	3.59375e-05
AA944393			1.15085	0.773361	1.4647	4.42389	1.08892	1.78034	0.00025495	0.715617	1.74781	2.67025	2.40648	2.4212	1.99227	5.97979e-05
AW524186			1.54654	1.60941	1.5857	2.41466	1.25559	1.68238	7.67472e-09	1.75506	1.00687	0.732345	1.58778	1.76869	1.37015	5.52582e-07
NM_134388	Tnnt1	troponin T type 1 (skeletal, slow)	1.22024	2.11748	2.12445	1.19256	1.42949	1.61685	2.49113e-06	1.97783	0.191916	1.59223	1.25823	1.48068	1.30018	7.26557e-05
BE109124			0.687994	1.52927	1.78248	1.69288	2.271	1.59273	0.000476275	1.19689	0.35422	1.93746	1.79533	2.69789	1.59636	0.000464297
BI282891			1.50504	2.85286	1.20717	1.62082	0.57517	1.55221	1.15409e-08	1.68837	1.33356	2.08821	2.2067	1.9251	1.84839	1.77598e-10
BG668850			0.333691	1.52035	2.40449	1.93717	1.32454	1.50405	0.000319852	1.13764	3.57094	1.62327	0.94702	1.1107	1.67792	8.09665e-05
BG670287			1.0874	1.10053	2.30654	1.50622	1.34497	1.46913	1.09671e-06	1.10592	1.30482	1.50677	1.70008	1.49815	1.42315	1.94241e-06
XM_345769	Wibg	within bgcn homolog (Drosophila)	1.26047	1.72769	1.57935	1.30913	1.35907	1.44714	0.000212453	0.855032	1.71643	0.838631	1.88885	1.51706	1.3632	0.000429022
NM_017259	Btg2	B-cell translocation gene 2, anti-proliferative	1.48835	0.999938	1.57296	1.85363	1.30462	1.4439	2.62151e-06	0.897389	1.05021	0.974119	0.661763	1.45453	1.0076	0.000437745
BG666623			1.6742	0.712153	2.56672	1.6237	0.60546	1.43645	2.80471e-06	1.15617	0.973311	1.47408	0.404006	2.22901	1.24732	2.6949e-05
BI278785			0.746268	0.676631	2.31382	1.83409	1.48263	1.41069	2.87482e-05	1.66844	1.01935	1.71409	1.26486	0.986126	1.33057	6.59352e-05
BG378630			1.92381	1.32973	2.41568	0.0597484	1.30131	1.40606	4.26635e-05	0.800319	0.998763	1.12393	2.83237	1.48564	1.44821	2.78145e-05
XM_344786	Chmp1a	chromatin modifying protein 1A	1.5827	1.74963	1.0924	0.926961	1.60627	1.39159	1.26363e-05	2.23666	0.908408	1.37879	0.750633	1.4701	1.34892	2.03989e-05
XM_221450			0.832133	1.96548	1.64965	1.0574	1.43372	1.38768	0.000156332	1.66909	1.78271	1.49247	1.48073	1.21789	1.52858	4.27159e-05
AI599365			1.36719	1.64772	1.47064	1.50589	0.926741	1.38364	6.36406e-05	1.73501	0.557597	1.36745	1.08514	0.855472	1.12013	0.000811307
NM_022506	Rpl31	ribosomal protein L31	1.15225	2.77265	1.84989	-0.541835	1.60878	1.36835	9.69634e-05	1.78854	1.29271	0.761897	2.31464	1.20757	1.47307	3.49389e-05
BE119847			0.437206	1.57583	2.50226	1.21509	1.109	1.36788	3.90248e-05	1.6681	0.696692	0.659331	1.96186	1.9472	1.38664	3.20508e-05
NM_001025283	Fam118b	family with sequence similarity 118, member B	0.977873	0.604599	1.5149	2.3511	1.29476	1.34865	3.05897e-05	0.862525	1.81599	1.89103	1.25324	0.833366	1.33123	3.69404e-05
BI278967			1.30981	1.9863	1.34375	1.1386	0.962194	1.34813	1.1602e-05	1.1332	0.335835	1.20669	1.33739	0.839978	0.970619	0.000826425
AI013784			1.6783	1.63515	2.25454	0.598289	0.537605	1.34078	9.00915e-05	0.974017	2.44971	1.39827	1.72542	1.4526	1.6	6.55242e-06
NM_023987	Birc3	baculoviral IAP repeat-containing 3	1.45401	0.597197	1.85629	1.00858	1.45825	1.27487	4.53488e-05	0.869869	0.820614	1.41078	2.2366	1.4873	1.36503	1.6555e-05
AW533997			1.25847	1.75442	1.87648	0.638813	0.800046	1.26565	2.96474e-05	0.997179	1.46939	1.61575	1.26858	1.53025	1.37623	8.1628e-06
BI282024			1.60648	1.19966	1.35154	0.956926	1.18773	1.26047	4.24204e-06	0.986367	1.01578	0.615591	1.17481	1.3113	1.02077	0.000100175
AI137211	Adam8	ADAM metallopeptidase domain 8	1.19971	0.995703	1.45266	1.56626	1.07684	1.25824	1.60452e-05	0.418668	1.20698	1.37752	1.24644	0.731393	0.996198	0.00036656
AW914578			0.353245	1.72779	1.56315	1.48156	1.16308	1.25776	1.68014e-06	1.1523	0.664985	1.10612	1.08388	1.11816	1.02509	4.42219e-05
BG665219			1.66408	1.84571	1.15698	0.865287	0.650248	1.23646	2.44949e-05	0.807991	1.50245	0.837136	0.724271	0.953206	0.96501	0.000588592
NM_134458	Psmc3ip	proteasome (prosome, macropain) 26S subunit, ATPase 3, interacting protein	0.794649	1.26296	1.3425	1.5574	1.20164	1.23183	6.34196e-05	1.50027	1.19398	1.04377	2.79542	1.75987	1.65866	4.86803e-07
BF398180			1.19226	1.01381	0.803235	1.39511	1.74737	1.23036	1.30355e-05	0.932065	0.806376	0.440915	1.22734	1.08783	0.898905	0.000766223
XM_001058828	Kif4	kinesin family member 4	1.49832	1.56296	1.87085	0.0700786	1.1451	1.22946	9.88669e-06	2.1172	1.45064	1.58317	1.75239	1.52098	1.68488	2.64075e-08
X62660	Gsta4	glutathione S-transferase alpha 4	1.16597	1.34436	1.2275	1.28691	1.11236	1.22742	0.000469603	1.28317	0.0757525	1.23282	1.29292	1.86568	1.15007	0.000942619
XM_343094	Ttc7b	tetratricopeptide repeat domain 7B	0.915948	0.657362	2.55627	0.576581	1.39426	1.22009	0.000368753	1.64865	1.25746	0.535543	1.55792	1.2572	1.25136	0.000274262
BF542676			1.04856	1.288	1.14653	1.27059	1.30803	1.21234	3.94595e-06	0.723543	1.10299	0.142479	0.745825	1.31815	0.806598	0.00094456
NM_001004206	Pa2g4	proliferation-associated 2G4	1.35824	1.37779	1.46028	0.647549	1.12044	1.19286	0.000599863	1.85432	1.53851	0.723802	0.86478	1.50036	1.29635	0.000230826
BF420807			0.751813	0.7121	1.66999	1.38722	1.29133	1.16249	3.83271e-05	1.73546	0.705024	1.43756	0.902364	1.12264	1.18061	3.06313e-05
BG665321			0.894224	0.982849	1.78638	1.70525	0.41462	1.15667	0.000126947	0.83992	1.15729	0.0377865	2.00255	1.23502	1.05451	0.000390349
AA955889			0.820569	0.841323	0.994654	1.59705	1.52244	1.15521	0.000329069	1.45127	1.50716	1.50713	1.0745	1.64756	1.43752	1.74731e-05
BQ191369			1.30389	0.253498	1.69762	1.34173	1.16457	1.15226	0.000210924	0.857197	1.28685	1.09777	2.34831	1.6907	1.45617	7.6231e-06
NM_001007656	Mapre3	microtubule-associated protein, RP/EB family, member 3	1.51762	0.709486	0.891329	1.49558	1.13148	1.1491	0.00010511	1.12698	1.33211	1.58512	1.23256	1.43033	1.34142	1.12608e-05
XM_001063295	Bxdc1	brix domain containing 1	0.663989	1.01622	1.76722	1.86765	0.392879	1.14159	8.28725e-05	1.12151	1.70285	0.34112	1.22428	1.29384	1.13672	8.77555e-05
BI284212			0.616706	0.94591	1.17994	1.16873	1.79578	1.14141	0.000176189	0.889256	1.07231	0.794518	0.919362	1.37867	1.01082	0.000714771
AI170394			0.740562	1.02312	1.78594	1.69481	0.377543	1.1244	2.68169e-05	0.636054	0.830171	0.115781	1.22094	1.46204	0.852997	0.000849105
NM_001009422	Nipsp3a	nipsp homolog 3B (C. elegans)	1.10829	1.18422	1.27911	1.46764	0.535939	1.11504	0.00045692	0.801815	1.35919	0.516346	1.11816	1.60514	1.08013	0.000647954
XM_573917			0.889296	1.98988	0.979631	1.11401	0.592581	1.11308	0.0008409	1.01418	1.04548	3.43452	0.958296	1.35936	1.56237	1.00834e-05
BF547046			1.60404	0.927717	1.38069	0.636729	0.961381	1.10211	2.96336e-05	0.859121	1.16465	-0.0641657	1.1459	1.15164	0.851428	0.000753711
BQ196220			0.600545	1.02253	2.09523	0.825399	0.89983	1.08871	0.000652074	1.34924	1.32691	0.714273	1.19063	0.827951	1.0818	0.000698
BG666892			-0.10468	1.69397	1.50331	1.20889	1.12312	1.08492	0.000429214	1.34662	1.79571	2.21057	0.172843	1.20274	1.3457	2.59905e-05
XM_225630	acyl-Coenzyme A binding domain containing		0.543093	0.784069	1.16385	1.34078	1.54594	1.07555	2.18776e-05	0.592232	0.514512	0.999352	1.16956	0.816313	0.818393	0.000712803
NM_053716	Fbp2	fructose-1,6-bisphosphatase 2	1.29026	0.861205	0.833811	1.4343	0.924535	1.06882	0.000824417	0.704642	1.14633	1.03707	1.4597	1.20309	1.11017	0.000549391
NM_175756	Fcgr2b	Fc fragment of IgG, low affinity IIb, receptor (CD32)	1.17776	1.31413	0.21319	1.82546	0.802932	1.06669	0.000912629	0.990307	0.316136	1.62992	2.12297	1.15994	1.24385	0.000157872
NM_053556	Bud31	BUD31 homolog (yeast)	1.56515	1.01721	0.96314	0.820867	0.93754	1.06078	0.000336031	1.02738	1.48847	0.927268	1.32666	0.75984	1.10592	0.000204213
XM_001065778	Slc22a23	solute carrier family 22, member 23	0.976971	1.00488	0.82107	1.51509	0.860019	1.03561	3.06744e-06	0.535765	0.390783	1.11595	0.937459	1.30048	0.856087	5.8675e-05
XM_216387	RGD1307983	similar to HSPC043 protein	1.54673	1.63805	1.22491	-0.516176	1.25989	1.03068	0.000167132	1.34649	1.04829	1.29167	1.10938	1.00865	1.1609	3.34775e-05
BG666994			0.795539	1.19612	1.36123	1.18423		1.02813	5.34538e-05	1.2449	0.343855	0.983984	1.23298	0.683994	0.897943	0.000304109
BG664938			0.473626	0.979589	2.22736	0.788266	0.592253	1.01222	0.000561282	0.4579	0.645941	1.66362	0.94324	1.09767	0.961675	0.000964553
NM_013129	Il15	interleukin 15	0.851713	0.798466	1.78192	0.861671	0.726129	1.00398	8.00019e-05	0.312349	1.56598	1.42683	1.34561	1.28859	1.18787	6.51977e-06
BG667027			0.561938	0.939399	1.27853	1.67891	0.468291	0.985414	0.000940586	2.18745	0.280999	2.8336	0.652562	1.10977	1.41288	8.5393e-06
NM_001025145	Zfp365	zinc finger protein 365	0.867052	0.557621	1.33517	0.961887	1.20405	0.985157	0.000213232	0.700742	0.652159	0.471001	0.926194	1.93383	0.936786	0.000386804
AA800699			1.35794	0.920254	1.1151	0.831941	0.624727	0.969993	0.000374032	1.59075	0.616778	0.602401	1.83861	0.781118	1.08593	9.25323e-05
AA944410			1.36416	0.985161	1.28483	0.356712	0.798633	0.957899	0.000269605	0.827309	1.04889	0.977408	1.52208	1.0749	1.09012	5.04892e-05
BG668294			0.720623	1.21874	0.824729	1.60827	0.410349	0.956541	0.000135854	1.04887	1.15638	1.05141	1.96364	0.791061	1.20227	4.671e-06
NM_030826	Gpx1	glutathione peroxidase 1	1.00052	0.835515	1.1671	1.00516	0.760323	0.953724	0.000141368	1.05606	0.719635	0.431326	1.14597	0.701579	0.810914	0.00091125
BI299064			1.2826	1.05051	0.680386	0.752941	0.991435	0.951572	0.000173233	0.657902	0.996197	0.574493	1.21323	1.22375	0.933115	0.000220569
CB316157			1.346	0.920304	0.670625	0.852513	0.935729	0.945033	0.000527326	1.57857	0.983848	0.66532	1.08696	0.6032	0.983581	0.000335285
NM_001039610	Ube2cbp	ubiquitin-conjugating enzyme E2C binding protein	0.75522	0.804903	1.0937	1.1383	0.929856	0.944395	5.71632e-05	1.05794	1.48837	0.918882	0.545435	2.00585	1.20329	1.18417e-06
NM_019271	Hspa13	heat shock protein 70kDa family, member 13	0.657041	1.15203	0.913993	1.2237	0.772055	0.943764	0.000403755	0.866378	1.80574	1.15757	1.43777	0.52603	1.1587	2.79165e-05
AW919170			0.694339	1.06714	1.16047	1.23233	0.536781	0.938212	0.000158365	0.888897	0.882276	1.27013	0.628042	0.924972	0.918863	0.000205219
NM_017220	Pts	6-pyruvoyl-tetrahydropterin synthase	0.14505	1.50699	1.03871	1.17076	0.774439	0.92719	0.000222649	1.3195	0.964784	1.32776	1.09873	1.36256	1.21467	4.52913e-06
NM_013218	Ak3	adenylate kinase 3	1.12371	0.608246	1.27106	0.262515	1.05712	0.864531	0.000832737	1.36506	1.02176	0.743515	0.634646	1.25785	1.00457	0.000147575
AI013882			0.69639	0.724499	1.07309	0.934218	0.833646	0.852369	7.39628e-05	0.583377	1.11368	0.798323	0.39879	0.688446	0.716523	0.000611117
AA819547	Ndufa6	DH dehydrogese (ubiquinone) 1 alpha subcomplex, 6 (B14)	0.773255	1.28767	1.32397	0.260864	0.610738	0.851299	0.000359041	1.20356	0.834269	1.35417	1.4831	0.901858	1.15539	4.92076e-06
XM_577100	Myo15	myosin XV	0.82583	0.425554	0.939709	0.625129	1.39893	0.84303	0.000836864	1.18238	0.936996	0.306947	1.46547	1.74953	1.12826	2.09365e-05
NM_078617	Rps23	ribosomal protein S23	1.50993	0.710063	1.25297	0.0986344	0.502293	0.81478	0.000418676	0.879287	0.460155	1.14015	1.08946	0.840545	0.881918	0.000162574
BF395178			0.675197	0.584481	0.838058	1.247	0.689896	0.806927	0.000385865	1.74564	0.88218	1.33362	0.913344	1.09392	1.19374	1.22259e-06
XM_001076567	Zfp131	zinc finger protein 131	0.397416	0.998196	0.800735	1.09661	0.68252	0.795095	4.25055e-05	0.461828	0.546324	0.824027	1.09052	0.701882	0.724916	0.000147401
NM_053999	Ppp2r2a	protein phosphatase 2 (formerly 2A), regulatory subunit B, alpha isoform	0.47557	0.414411	0.910939	1.11431	0.433446	0.669734	0.000640106	1.06624	0.804717	1.07688	0.743819	0.907003	0.919731	9.47219e-06
XM_001057421	Prickle1	prickle homolog 1 (Drosophila)	-0.993744	-0.493535	-0.564082	-0.601883	-0.875656	-0.70578	0.000959435	-1.01305	-1.18221	-0.549122	-0.759041	-0.432915	-0.787268	0.000288197
BG663106			-0.578732	-0.718144	-0.947799	-0.367401	-1.01173	-0.724761	0.000999006	-0.952723	-0.510911	-1.25829	-0.755263	-0.951581	-0.885753	9.65155e-05
BF406646			-0.955959	-0.643962	-1.09092	-0.0795358	-0.956245	-0.745325	0.00030958	-1.06189	-0.947015	-0.895159	-0.712287	-0.988476	-0.920966	1.79652e-05
AA963590			-0.875249	-0.663875	-0.876317	-0.669915	-0.69989	-0.757049	0.000468542	-0.898525	-1.0013	-1.3639	-0.229794	-0.67217	-0.833137	0.000149587
XM_001069856	Rapgef2	Rap guanine nucleotide exchange factor (GEF) 2	-0.165237	-0.851799	-1.0766	-0.304358	-1.38776	-0.75715	0.000955196	-0.85126	-0.139352	-0.800973	-1.06287	-1.13224	-0.797338	0.000552447
NM_017198	Pak1	p21 protein (Cdc42/Rac)-activated kise 1	-0.913062	-0.452565	-0.86807	-0.628391	-1.10312	-0.793042	0.000127898	-1.01889	-0.904337	-1.15074	-0.753677	-0.470364	-0.859602	4.29378e-05
AW520784			-0.325667	-0.64306	-1.41018	-0.811198	-0.788411	-0.795703	0.000254338	-1.20898	-0.791685	-0.596194	-1.20972	0.254601	-0.710395	0.000898918
NM_032617	Rab11b	RAB11B, member RAS oncogene family	-0.768175	-0.881228	-1.17523	-0.46107	-0.857708	-0.828682	0.00075154	-1.1311	-1.49684	-0.464772	-0.419956	-0.898013	-0.882137	0.000377732
BG671909			-0.85914	-0.869167	-0.973304	-0.48542	-0.975108	-0.832428	0.000492892	-1.22773	-1.09332	-1.07284	-0.152825	-0.606047	-0.830552	0.000505387
BM384343			-0.153128	-0.980823	-1.0602	-1.47041	-0.525748	-0.838063	0.000435789	-1.37554	-1.10284	-1.39794	-1.1205	-0.888526	-1.17707	3.67747e-06
AW914475			-0.262669	-1.34607	-1.04109	-0.66688	-0.873632	-0.838068	0.00068984	-1.22581	-1.2493	-1.38003	-1.52486	-0.84779	-1.24556	2.85888e-06
NM_145094	Rab31	RAB31, member RAS oncogene family	-1.23666	-1.2732	-0.499062	-0.586255	-0.78267	-0.875569	0.000782662	-1.46702	-1.29258	-0.563441	-0.278898	-0.750716	-0.870532	0.0008313
NM_012778	Aqp1	aquaporin 1	-1.21562	-0.669727	-0.810609	-0.616147	-1.10297	-0.883014	6.25082e-05	-0.47715	-1.23851	-0.433743	-0.818823	-0.76587	-0.74682	0.000499434
AI045191			-1.28726	-1.00008	-0.952301	-0.692486	-0.531142	-0.892652	0.000373067	-1.52619	-0.973526	-1.29142	-3.20393	-1.33846	-1.66671	1.01466e-08
AI172276			-0.749175	-0.975242	-1.07842	-0.620411	-1.04815	-0.89428	0.000577986	-1.34094	-0.333838	-0.543992	-1.21962	-1.04585	-0.896848	0.00056016
AW918093			-0.691984	-0.342968	-1.15618	-0.834703	-1.49211	-0.90359	6.49184e-05	-1.25507	-0.838818	-0.705598	-0.671101	-0.678249	-0.829767	0.000196855
BI289562			-0.750144	-0.869346	-0.795344	-0.914401		-0.925244	0.000402077	-0.526997	-0.81735	-1.08688	-1.23167		-0.92266	0.000415068
NM_012686	Vsnl1	visinin-like 1	-1.09447	-0.393355	-0.806645	-0.593261	-1.74386	-0.926318	6.30085e-05	-0.736713	-0.844781	-0.980208	-1.05791	-1.14799	-0.953522	4.2014e-05
BI278055			-0.303245	-1.69699	-0.467392	-1.24168	-0.952323	-0.932326	0.000614693	-0.754988	-2.32005	-1.21171	-0.9091	-1.65642	-1.37045	2.87327e-06
XM_342467	RGD1560612	similar to PHF21A protein	-0.68312	-0.468595	-0.894418	-1.7909	-1.00353	-0.968113	8.71709e-05	-0.868674	-0.934753	-0.821533	-1.16945	-0.907569	-0.940397	0.000127595
NM_001005902	Abtb1	ankyrin repeat and BTB (POZ) domain containing 1	-0.479426	-1.36778	-1.32763	-1.2238	-0.530574	-0.985841	0.000167128	-1.10871	-0.684585	-0.840852	-1.41813	-0.758534	-0.962163	0.000225606
NM_134414	Exoc2	exocyst complex component 2	-0.768796	-1.09818	-1.14139	-0.814925	-1.1339	-0.991438	0.000214158	-1.5522	-1.28035	-1.06311	-0.921388	-1.15892	-1.1952	1.63695e-05
AW916372			-1.02985	-1.17868	-0.684218	-0.83946	-1.29886	-1.00621	4.66268e-05	-1.11942	-1.11314	-1.27346	-1.41432	-1.39982	-1.26403	1.17576e-06
AW919478			-1.17408	-1.17275	-0.823445	-1.046		-1.00777	4.06016e-05	-1.75957	0.0755119	-1.35054	-1.03656	-1.27343	-1.06892	1.69802e-05
XM_223542	Tmem129	transmembrane protein 129	-0.987057	-0.822553	-0.917795	-1.2277	-1.08927	-1.00887	4.12701e-05	-1.16913	-0.766028	-0.942797	-1.60282	-0.895545	-1.07526	1.6048e-05
XM_001061369	Luzp5	leucine zipper protein 5	-1.07462	-1.22047	-1.15671	-0.782633		-1.01115	0.000987337	-1.91577	-1.23356	-1.70256	-1.66299	-1.12451	-1.52788	3.88183e-06
XM_001061557	Map1b	microtubule-associated protein 1B	-1.62126	-0.693031	-0.985685	-0.605272	-1.15502	-1.01205	6.53802e-05	-0.0575472	-1.41128	-1.19895	-0.670199	-1.00439	-0.868474	0.0004404
NM_031579	Ptp4a1	protein tyrosine phosphatase 4a1	-0.625544	-1.32489	-1.38312	-0.161064	-1.57986	-1.0149	0.000116455	-1.45399	-1.0054	-1.27028	-0.866695	-1.14591	-1.14845	2.05496e-05
NM_001047098	Cops7a	COP9 constitutive photomorphogenic homolog subunit 7A (Arabidopsis)	-0.980008	-1.11365	-0.850295	-1.18368	-0.956764	-1.01688	0.000213891	-0.761333	-1.38968	-0.931638	-0.88761	-0.583129	-0.910677	0.000749737
BG666599			-1.25118	-0.959284	-0.567447	-0.802402	-1.54432	-1.02493	0.000499072	-1.5285	-1.05574	-2.67546	-1.14292	-0.098689	-1.30026	2.27026e-05
BE104468			-0.921113	-1.21281	-0.867335	-1.02254	-1.13948	-1.03266	9.49082e-06	-0.785615	-1.23206	-0.881127	-1.16587	-0.0753283	-0.828001	0.000211989
NM_031775	Casp6	caspase 6	-1.79058	-1.26602	-0.781709	-1.40357	-0.015309	-1.05144	0.000714337	-1.31614	-1.94108	-2.22655	-1.6917	-1.16699	-1.66849	9.4131e-07
NM_001024752	Snx15	sorting nexin 15	-0.693142	-1.16752	-1.08766	-0.863009	-1.45662	-1.05359	2.0773e-05	-1.59873	-1.18224	-0.400959	-1.13286	-0.387777	-0.940513	0.000103015
AI407946			-0.987381	-0.276578	-1.72546	-1.03157	-1.28361	-1.06092	1.35656e-05	-0.428481	-1.26093	-0.390717	-1.08927	-0.858839	-0.805648	0.000519267
BI278800			-0.419956	-0.977499	-1.11464	-0.170505	-2.64074	-1.06467	0.000227958	-1.06023	-1.44895	-1.35211	-1.58856	-1.52882	-1.39574	4.62473e-06
XM_236476	Elovl4	elongation of very long chain fatty acids (FEN1/Elo2, SUR4/Elo3, yeast)-like 4	-1.07215	-1.28837	-0.584382	-0.841562	-1.59261	-1.07581	3.44962e-06	-0.780388	-1.64092	-0.999937	-0.877578	-1.28257	-1.11628	1.81344e-06
BM387374			-1.28019	-0.446985	-0.946729	-0.677635	-2.03245	-1.0768	3.9419e-05	-0.84131	-0.383443	-1.05145	-1.01118	-1.18318	-0.894111	0.000424863
BI282074			-1.90154	-1.54656	-0.107292	-0.325692	-1.52503	-1.08122	0.000228134	-0.774252	-1.54167	-1.83	-0.992638	-0.444011	-1.11651	0.000153242
AF177430	Hs3st1	heparan sulfate (glucosamine) 3-O-sulfotransferase 1	-0.942866	-0.626156	-0.996839	-0.592295	-2.31317	-1.09427	0.000451212	-0.974227	-0.956705	-1.09214	-0.647585	-1.4277	-1.01967	0.000961566
XM_213921	Creg1	cellular repressor of E1A-stimulated genes 1	-1.79183	-0.939052	-0.784257	-0.651267	-1.33558	-1.1004	0.000141573	-1.09399	-1.22951	-0.506633	-0.762624	-1.32322	-0.983194	0.000538338
AF004811	Msn	moesin	-1.09253	-0.919439	0.0197213	-1.20828	-2.31186	-1.10248	0.000227672	-0.933262	-1.41565	-0.532373	-1.51862	-0.745167	-1.02901	0.000506771
BG673166			-1.17324	-0.455705	-1.54271	-0.938172	-1.42219	-1.1064	0.000752707	-0.653256	-1.39441	-1.66728	-0.814558	-0.940269	-1.09395	0.000847329
AI502539			-2.10123	-0.752678	-0.995231	-0.175433	-1.56646	-1.11821	8.09774e-05	-1.09484	-1.85893	-1.41527	-1.0941	-1.09307	-1.31124	7.65413e-06
NM_212547	Rgl2	ral guanine nucleotide dissociation stimulator-like 2	-1.43224	-0.71161	-1.39636	-0.719912	-1.35619	-1.12326	0.000142836	-1.58909	-1.42717	-0.316863	-1.46339	-1.7698	-1.31326	1.59142e-05
BI279574			-1.51796	-1.13488	-1.47063	-0.806481	-0.715787	-1.12915	7.0441e-05	-1.11441	-0.892237	-1.26013	-0.676964	-1.50133	-1.08901	0.000114066
NM_023977	Golph3	golgi phosphoprotein 3 (coat-protein)	-0.768943	-1.09656	-1.39712	-0.521553	-1.86511	-1.12986	0.000238512	-1.28436	-1.12693	-0.777805	-1.18911	-0.866773	-1.049	0.000560444
BG673669			-1.52704	-0.80038	-1.04777	-0.789048	-1.49765	-1.13238	5.65496e-05	-1.31886	-1.50683	-1.07467	-1.35344	-1.28084	-1.30693	6.46223e-06
XM_214313	Fcho1	FCH domain only 1	0.0646212	-1.62193	-1.30082	-1.48731	-1.37165	-1.14341	2.88713e-05	-1.70417	-1.09785	-1.37001	-1.52829	-1.51343	-1.44275	5.84504e-07
BF285344			-1.0704	-1.25274	-1.7387	-0.339954	-1.35169	-1.1507	1.49955e-05	-1.43845	-1.90383	-0.97986	-1.38235	-1.24255	-1.38941	5.90746e-07
BI273727			-1.33691	-1.45681	-1.3192	-1.15293	-0.597149	-1.1726	0.000122155	-1.32613	-0.981927	-1.38275	-1.3294	-1.37368	-1.27878	3.74027e-05
NM_022505	Rhd	Rh blood group, D antigen	-0.110051	-1.94765	-0.588831	-1.5518	-1.67327	-1.17432	7.84012e-05	-0.915695	-1.54919	-1.00622	-1.24459	-2.2867	-1.40048	5.58109e-06
BI286881			-1.07821	-2.10303	-1.42389	-0.0889192	-1.21913	-1.18264	0.000139212	-0.727686	-2.36368	-0.888877	-0.711629	-1.14648	-1.16767	0.000163575
BM392167			-1.16422	-1.15356	-1.29073	-0.740257	-1.63197	-1.19615	0.000331676	-0.1421	-1.50133	-1.56302	-2.02776	-0.735947	-1.19403	0.000338578
NM_144762	Baalc	brain and acute leukemia, cytoplasmic	-1.62278	-1.52999	0.553296	-1.45286	-1.94807	-1.20008	0.000137924	-1.30912	-1.66801	-1.46901	-1.49027	-1.09401	-1.40608	1.47584e-05
BG673689			-1.34241	-0.870465	-0.791792	-1.22585	-1.77465	-1.20104	0.000288213	-1.90107	-0.97772	-0.593951	-0.880314	-1.04557	-1.07972	0.000932517
XM_214509	Sephs1	selenophosphate synthetase 1	-1.58437	-1.08066	-0.632116	-0.794777	-1.93575	-1.20553	1.91752e-06	-1.97009	-2.10247	-0.893211	-1.48207	-1.68764	-1.6271	4.16314e-09
XM_573917			-1.36973	-2.02531	-1.17579	-0.0641199	-1.40277	-1.20754	1.79722e-05	-0.739683	-1.66614	-1.53044	-1.36061	-0.985675	-1.25651	9.66749e-06
BE112841			-1.57221	-0.880341	-2.11089	-0.222064		-1.21635	0.000246396	-1.45057	-0.660994	-2.22436	-0.596435	-0.567121	-1.0999	0.000765674
BI278846			-0.663171	-0.846957	-1.47252	-1.29448	-1.86099	-1.22762	7.91495e-07	-1.42277	-0.969009	-1.07524	-1.23996	-0.848326	-1.11106	4.61677e-06
AI231775			-1.4918	-1.35937	-1.1886	-0.860043	-1.28681	-1.23733	8.17046e-05	-0.75137	-1.27996	-1.10978	-0.143692	-1.83598	-1.02416	0.000779668
BE107746			-1.48678	-1.72374	0.018364	-1.62136	-1.40504	-1.24371	0.000248489	-2.3666	-0.807037	-1.24683	-0.192712	-2.04677	-1.33199	0.000104949
NM_017328	Pgam2	phosphoglycerate mutase 2 (muscle)	-0.735505	-1.39389	-0.510606	-1.09021	-2.49743	-1.24553	0.000234555	-1.58734	-1.51342	-1.24382	-1.24748	-0.623312	-1.24307	0.000240212
NM_053021	Clu	clusterin	-1.70454	-1.27094	-0.750278	-0.935445	-1.6195	-1.25614	1.64693e-05	-1.46919	-1.59208	-1.4617	-2.05873	-1.37986	-1.59231	2.60174e-07
AF293459	Faf1	Fas (TNFRSF6) associated factor 1	-0.685791	-0.810554	-3.52539	-0.308018	-0.952226	-1.2564	0.000116318	-0.710689	-1.61113	-0.780806	-1.0449	-1.20246	-1.07	0.000765368
NM_139109	Xab2	XPA binding protein 2	-1.44045	-1.18158	-0.759688	-1.45902	-1.47079	-1.2623	2.47638e-06	-1.33827	-1.64998	-1.29788	-2.01987	-1.46217	-1.55364	4.4628e-08
NM_057213	Atp6v1b2	ATPase, H transporting, lysosomal V1 subunit B2	-1.89689	-0.343418	-1.16097	-1.41529	-1.52559	-1.26843	3.88432e-07	-1.42945	-1.63015	-1.0364	-1.83717	-1.11588	-1.40981	4.56563e-08
AW251271			-0.974454	-1.90851	-1.56189	-0.376087	-1.53606	-1.2714	1.52124e-05	-1.70751	-1.1957	-0.647535	-1.50281	-1.34681	-1.28007	1.36907e-05
BG666309			-1.02767	-1.38005	-1.25054	-1.15442	-1.59326	-1.28119	1.90034e-05	-1.9163	-1.39799	-0.798703	-1.21778	-0.962545	-1.25866	2.48075e-05
BI295776			-1.1347	-1.23198	-1.231	-1.24392	-1.56767	-1.28185	1.05557e-06	-1.43937	-0.731578	-1.42875	-1.6264	-0.575534	-1.16033	5.96881e-06
NM_001029910	Pdcd6ip	programmed cell death 6 interacting protein	-1.51309	-1.09124	-0.901503	-1.01039	-1.89314	-1.28187	0.00032417	-1.15612	-1.55762	-2.17453	-1.57451	-1.10431	-1.51342	3.74e-05
NM_013012	Prkg2	protein kise, cGMP-dependent, type II	-0.831694	-2.05457	-1.35362	-1.32958	-0.851854	-1.28426	7.02574e-06	-0.423676	-0.838454	-1.26308	-1.40415	-0.532404	-0.892354	0.00086364
AJ243949	Pea15a	phosphoprotein enriched in astrocytes 15A	-0.943089	-0.865768	-1.54413	-1.78224	-1.28982	-1.28501	2.82894e-07	-0.453753	-1.13142	-1.27986	-1.71911	-1.4637	-1.20957	8.94616e-07
XM_001079629	Col6a1	collagen, type VI, alpha 1	-1.13537	-1.20357	-2.21989	-1.18528	-0.724422	-1.29371	7.74196e-05	-0.512801	-1.00043	-1.1538	-1.00935	-2.0594	-1.14716	0.000349043
NM_001004203	Mcm7	minichromosome maintence deficient 7 (S. cerevisiae)	-1.42503	-1.48203	-1.11819	-1.42436	-1.01918	-1.29376	2.85976e-06	-1.7876	-1.40282	-1.36007	-1.4945	-1.18122	-1.44524	3.77204e-07
BI296249			-1.05487	-1.4041	-0.688	-0.900895	-2.49899	-1.30937	2.25581e-06	-0.564286	-1.37016	-1.99093	-1.41009	-1.69927	-1.40695	6.10336e-07
NM_001004424	Tacc3	transforming, acidic coiled-coil containing protein 3	-0.903943	-1.87049	-1.41402	-1.26839	-1.09366	-1.3101	3.49863e-05	-0.988629	-1.81568	-1.25625	-1.46987	-1.42211	-1.39051	1.43302e-05
XM_223143			-1.24578	-1.39813	-1.25481	-1.48318		-1.32267	7.51284e-06	-1.35818	-0.760521	-0.661536	-1.70804	-1.09358	-1.11637	9.15434e-05
NM_001010967	aa	N-acylethanolamine acid amidase	-1.75673	-0.758305	-1.37987	-0.959531	-1.79406	-1.3297	5.83753e-05	-1.15445	-1.4372	-1.78117	-1.15854	-1.64925	-1.43612	1.91017e-05
NM_080586	Gabrg1	gamma-aminobutyric acid (GABA) A receptor, gamma 1	-1.9565	-1.19691	-0.935142	-0.530167	-2.07508	-1.33876	8.6429e-05	-1.62784	-1.729	-1.84487	-1.45575	-2.22793	-1.77708	9.75551e-07
BC061843	Cttn	cortactin	-1.16509	-0.666456	-1.5153	-0.566844	-2.7909	-1.34092	0.00026845	-1.51372	-1.58307	-0.860441	-1.57375	-1.67462	-1.44112	0.000109102
BI289860			-1.9644	-1.60555	-1.7617	0.466406	-1.96866	-1.36678	0.000102003	-1.46922	-1.20552	-1.79701	-0.833905	-2.27487	-1.51611	2.38088e-05
NM_001008884	RT1-Db1	RT1 class II, locus Db1	-1.78788	-2.62578	-0.952778	-1.88789	0.356528	-1.37956	6.63486e-05	-1.21605	-1.50602	-1.30282	-1.74009	-1.00421	-1.35384	8.56009e-05
CB760729			-1.38192	-1.25648	-1.5497	-1.07023	-1.68474	-1.38861	1.14467e-05	-1.06569	-0.863166	-1.1864	-0.682771	-1.10844	-0.981294	0.000992489
BM386930			-2.16022	-1.38923	-1.78721	-0.333335	-1.32904	-1.39981	0.000123468	-1.18752	-1.38871	-1.88325	-1.88036	-2.39733	-1.74743	4.62393e-06
BF404632			-2.26775	-1.08961	-0.828789	-1.30338	-1.52504	-1.40292	4.42421e-06	-1.01225	-1.34344	-1.48965	-1.25656	-0.238244	-1.06803	0.00022613
XM_243032	RGD1305350	similar to RIKEN cD 2510039O18	-1.11201	-1.74386	-1.65969	-1.98881	-0.539257	-1.40872	1.10043e-08	-1.57871	-1.53481	-1.2236	-1.94416	-1.69886	-1.59603	5.84627e-10
BF387359	Tmem117	transmembrane protein 117	-1.58468	-1.6289	-1.25046	-1.04153	-1.55452	-1.41202	2.62799e-05	-1.10438	-1.75627	-1.48286	-1.61221	-0.919112	-1.37497	3.8721e-05
BE117515			-2.74818	-1.32702	-0.602538	-0.574233	-1.89157	-1.42871	0.000151573	-1.17875	-1.22883	-2.58816	-1.91619	-1.71263	-1.72491	1.03617e-05
AI412099			-1.68979	-1.41102	-1.46454	-0.794947	-1.8251	-1.43708	3.53748e-06	-0.948399	-1.34356	-1.28644	-1.70088	-1.30937	-1.31773	1.44983e-05
AI014045			-1.46572	-1.85414	-2.1142	-1.84863	0.0794164	-1.44065	9.62301e-05	-1.46564	-2.05675	-1.11534	-0.763583	-0.689159	-1.21809	0.000708983
AW917632			-1.95902	-1.20042	-1.54911	-0.84404	-1.6904	-1.4486	0.00038134	-3.27694	-3.61404	-1.7299	-2.3211	-1.48603	-2.4856	6.61298e-08
BG667075			-1.73669	-1.14521	-1.39801	-1.19449	-1.8075	-1.45638	0.000102381	-1.09118	-1.68706	-1.49832	-1.82374	-1.2638	-1.47282	8.82325e-05
NM_030856	Lrrn3	leucine rich repeat neurol 3	-2.26815	-1.53776	-0.361346	-0.840534	-2.29589	-1.46074	0.000104973	-0.943507	-1.94203	-1.68996	-3.22158	-1.91775	-1.94296	1.22864e-06
NM_053464	Srm	spermidine synthase	-3.13362	-0.535445	-1.06992	-1.03878	-1.54653	-1.46486	6.14243e-06	-0.900285	-1.81345	-0.582719	-1.65269	-1.72105	-1.33404	2.64833e-05
AI145435			-1.02657	-1.83744	-1.79545	-1.23459	-1.45191	-1.46919	3.40278e-07	-1.59841	-0.644059	-1.88614	-0.973783	-0.941772	-1.20883	1.05832e-05
NM_022273	Aldh9a1	aldehyde dehydrogese 9 family, member A1	-1.57652	-1.23452	-1.43446	-0.894569	-2.20878	-1.46977	0.00071132	-1.84772	-2.04018	-1.77149	-1.46557	-2.05322	-1.83563	4.58559e-05
BE113167			-2.76384	-1.67099	-0.300284	-0.851305	-1.76397	-1.47008	2.17075e-06	-1.1863	-1.43704	-1.44885	-1.46118	-0.874009	-1.28148	2.04198e-05
XM_579120			-0.842811	-1.22929	-1.58674	-0.665467	-3.1049	-1.48584	2.57747e-05	-1.92837	-1.04513	-1.49558	-1.51963	-1.47355	-1.49245	2.41284e-05
XM_575239	RGD1561852	similar to Protein C20orf29	-2.1544	0.298486	-1.86677	-2.02876	-1.69671	-1.48963	2.28272e-06	-1.07414	-1.40469	-1.58953	-1.77728	-1.49542	-1.46821	2.9362e-06
XM_001076361	Fermt3	fermitin family homolog 3 (Drosophila)	-1.62337	-1.66799	-1.71777	-1.37405	-1.10334	-1.4973	3.22916e-05	-0.505897	-1.68524	-1.0243	-1.05961	-1.57661	-1.17033	0.000708742
BM388557			-1.74823	-1.37776	-1.45749	-0.987905	-2.01223	-1.51672	2.08425e-06	-0.0953416	-1.36791	-1.24165	-0.917859	-1.48557	-1.02167	0.000560374
BQ194854			-2.27978	-1.43241	-1.30482	-1.06331	-1.55871	-1.52781	3.94492e-07	-1.25748	-1.62209	-1.6675	-1.01219	-1.78035	-1.46792	8.40019e-07
XM_224788	Spock3	sparc/osteonectin, cwcv and kazal-like domains proteoglycan (testican) 3	-1.64607	-1.77862	-1.82115	-0.750504	-1.72389	-1.54405	6.07947e-05	-1.36036	-1.11116	-0.218901	-1.52428	-2.31389	-1.30572	0.000489099
NM_053593	Cdk4	cyclin-dependent kise 4	-0.865418	-1.58356	-2.43244	-1.47922	-1.41333	-1.5548	3.17548e-06	-1.91934	-1.71098	-1.03224	-1.84728	-1.38536	-1.57904	2.42932e-06
BF394425			-1.05496	-1.25212	-2.16426	-0.486456	-2.81926	-1.55541	6.49875e-05	-2.38957	-1.71334	-1.0952	-2.02943	-1.76411	-1.79833	7.40201e-06
XM_226757	Mier3	mesoderm induction early response 1, family member 3	-1.91054	-1.29812	-1.86667	-1.10957	-1.64063	-1.56511	8.26856e-06	-1.09887	-1.57276	-1.25747	-1.55955	-1.3345	-1.36463	6.39188e-05
BG664815			-1.70397	-1.33082	-1.59904	-1.14963	-2.05781	-1.56826	1.38677e-06	-1.94836	-1.94478	-0.466035	-1.80602	-1.63216	-1.55947	1.5341e-06
BF567725			-1.57687	-1.95162	-1.45343	-1.38005	-1.57496	-1.58738	3.62808e-06	-0.731915	-2.20854	-2.10343	-1.27358	-1.13836	-1.49116	1.01547e-05
NM_181379	Ppp2r5b	protein phosphatase 2, regulatory subunit B', beta isoform	-1.93057	-1.08285	-1.59145	-1.60632	-1.79494	-1.60123	3.66823e-05	-1.04358	-1.89834	-1.04197	-2.06532	-2.6461	-1.73906	1.05164e-05
XM_001056331	Trpm7	transient receptor potential cation channel, subfamily M, member 7	-1.71124	-0.841611	-2.41525	-0.986128	-2.17229	-1.6253	2.0502e-05	-1.40799	-1.77497	-1.22732	-2.04679	-1.75212	-1.64184	1.75807e-05
XM_217601	Kcnd1	potassium voltage-gated channel, Shal-related family, member 1	-2.30904	-1.47246	-1.53038	-0.776401	-2.08504	-1.63467	0.000213171	-2.24048	-1.99422	-1.87593	-1.65819	-1.38362	-1.83049	4.81975e-05
BF387649			-1.70572	-1.32479	-2.01888	-1.41472	-1.75294	-1.64341	5.96781e-06	-0.361278	-1.64929	-1.5672	-1.88912	-1.69595	-1.43257	4.85595e-05
XM_001061201	Prc1	protein regulator of cytokinesis 1	-1.73222	-1.1351	-1.63466	-1.76318	-1.95773	-1.64458	0.000686305	-2.027	-1.91286	-1.5155	-2.01417	-2.28878	-1.95166	8.83377e-05
NM_053535	Enpp1	ectonucleotide pyrophosphatase/phosphodiesterase 1	-0.20984	-2.36148	-1.90961	-1.9641	-1.87756	-1.66452	5.52768e-06	-1.73182	-2.41602	-0.133524	-1.64921	-1.5757	-1.50125	2.78063e-05
NM_172033	Plekhb1	pleckstrin homology domain containing, family B (evectins) member 1	-2.44142	-0.885331	-1.51936	-1.2824	-2.29276	-1.68425	8.52343e-08	-2.24433	-1.63013	-2.05675	-1.92165	-1.91604	-1.95378	3.23766e-09
NM_001011559	Trpm2	transient receptor potential cation channel, subfamily M, member 2	-2.44553	-1.76296	-1.08225	-1.17007	-1.98175	-1.68851	9.5225e-06	-1.75296	-1.73567	-1.74206	-1.63211	-1.30129	-1.63282	1.61068e-05
NM_019288	App	amyloid beta (A4) precursor protein	-2.31308	-1.35513	-1.86877	-0.839324	-2.36263	-1.74778	1.02887e-05	-2.10303	-1.90788	-1.24413	-1.4899	-1.99052	-1.74709	1.03535e-05
BQ195143			-2.18268	-1.49922	-1.66488	-1.09452	-2.33591	-1.75544	1.2618e-06	-1.91228	-2.46627	-1.87432	-2.008	-1.05984	-1.86414	4.10771e-07
XM_230798	Rprd1b	regulation of nuclear pre-mR domain containing 1B	-2.09624	-1.70763	-2.0885	-1.69691	-1.2032	-1.7585	1.96858e-09	-1.71236	-1.72507	-1.87676	-2.37811	-1.60406	-1.85927	5.10797e-10
AC091536			-2.23418	-2.10056	-0.846063	-2.49375	-1.25677	-1.78626	6.99532e-07	-0.600972	-2.23442	-1.00117	-1.15567	-1.81257	-1.36096	5.80685e-05
BI295795	Syn2	sypsin II	-2.05523	-0.918326	-1.2538	-1.0889	-3.72634	-1.80852	0.000376211	-2.28432	-1.73753	-1.60553	-2.06399	-2.52075	-2.04242	8.29186e-05
AW534568			-2.05023	-1.61463	-2.58795	-1.1487	-1.72146	-1.82459	3.75384e-09	-1.6829	-1.70201	-1.23776	-1.49639	-1.77743	-1.5793	8.93478e-08
X00677			-1.42314	-2.48903	-1.74329	-2.29977	-1.22319	-1.83568	2.26171e-06	-1.32222	-1.64	-2.72759	-2.7149	-0.816161	-1.84418	2.08557e-06
BG665360			-1.59225	-1.43118	-1.88189	-2.38507	-1.93206	-1.84449	2.39133e-07	-1.04119	-1.64161	-1.56197	-1.52765	-1.2093	-1.39634	2.86819e-05
XM_001074091	Klhl20	kelch-like 20 (Drosophila)	-1.67615	-1.67918	-1.8563	-2.03711	-2.09855	-1.86946	0.000285293	-1.70601	-2.01648	-2.34341	-1.77643	-2.19151	-2.00677	0.000118448
BM386744			-4.37346	-1.84037	-0.28107	-0.712142	-2.31311	-1.90403	3.61989e-05	-1.4255	-1.71437	-2.86188	-1.55135	-1.80932	-1.87248	4.59546e-05
BQ193480			-2.51094	-1.78272	-1.76477	-1.29537	-2.1889	-1.90854	6.58683e-09	-3.36284	-3.10336	-1.24009	-1.56574	-1.74903	-2.20421	2.05611e-10
NM_021748	Nsf	N-ethylmaleimide-sensitive factor	-2.10532	-1.83107	-1.87951	-1.43646	-2.55909	-1.96229	8.342e-06	-3.02903	-0.987977	-1.70526	-0.291694	-2.42707	-1.6882	7.72664e-05
BQ191208			-3.01839	-2.59973	-2.65835	-0.352429	-1.21374	-1.96853	0.000126051	-2.52481	-2.33702	-1.67577	-3.38352	-2.61935	-2.50809	3.36205e-06
NM_145669	Fhl1	four and a half LIM domains 1	-1.90949	-1.96923	-1.77466	-1.33729	-2.88566	-1.97527	1.54426e-08	-1.75823	-1.89144	-1.5855	-2.03185	-2.26557	-1.90652	3.34479e-08
NM_017334	Crem	cAMP responsive element modulator	-1.41115	-1.37623	-2.45881	-3.25747		-1.98776	1.69461e-05	0.518258	-2.41781	-2.84118	-3.48428	-3.0854	-2.26208	2.01476e-06
AW141985			-3.14602	-1.66051	-1.65717	-1.3764	-2.355	-2.03902	6.39446e-05	-2.02378	-2.14454	-1.80147	-2.04763	-1.68328	-1.94014	0.00012401
BF288209			-2.0301	-1.50213	-3.25575	-1.74366	-1.69399	-2.04513	3.60246e-08	-1.24857	0.651973	-1.69364	-2.94358	-0.722099	-1.19118	0.000274692
AW433540			-5.10587	-1.43226	-1.87856	-0.824751	-1.9217	-2.23263	7.15271e-05	-1.35236	-2.1307	-1.89965	-1.58194	-6.36746	-2.66642	4.86875e-06
BG665533			-1.92441	-1.6999	-2.83554	-2.21368	-2.71458	-2.27762	8.57328e-09	-2.10021	-1.42815	-2.60448	-3.16959	-3.53308	-2.5671	5.05477e-10
NM_031578	Tesk1	testis-specific kise 1	-2.29641	-3.94429	-1.87139	-1.31921	-2.08804	-2.30387	3.97294e-09	-2.62057	-2.9103	-1.74632	-1.78723	-1.82428	-2.17774	1.42658e-08
NM_017088	Gdi1	GDP dissociation inhibitor 1	-2.66281	-1.92752	-3.43865	-1.792	-2.35531	-2.43526	4.67483e-10	-2.19037	-1.58707	-1.913	-2.38734	-1.42542	-1.90064	1.2579e-07
BG670223			-4.09022	-3.40766	-0.689829	-2.91545	-1.66687	-2.55401	2.09943e-08	-3.81363	-3.7419	-3.04595	-3.29989	-2.12598	-3.20547	9.24042e-11
BM386389			-1.97923	-1.74491	-4.26542	-3.95119	-1.61438	-2.71102	0.000158826	-5.87139	-1.81459	-1.54668	-2.00583	-1.57342	-2.56238	0.000315168

## Sheet: Supplementary Table 4B
Supplementary Table 4B: Special regulated genes in high-responders induced by 100Hz EA
GenBank	Symbol	Name	100Hz_1h_HR_1_ratio	100Hz_1h_HR_2_ratio	100Hz_1h_HR_3_ratio	100Hz_1h_HR_4_ratio	100Hz_1h_HR_5_ratio	Mean_log2ratio	pvalue
XM_575045	Djb14	DJ (Hsp40) homolog, subfamily B, member 14	-0.98546	8.66672	0.773779	8.44322	-0.512869	3.27708	0.000695677
NM_053713	Klf4	Kruppel-like factor 4 (gut)	-0.0179651	0.823351	8.11571	1.11705	0.915541	2.19074	0.00021429
NM_001007740	Vps26a	vacuolar protein sorting 26 homolog A (S. pombe)	-0.295908	0.780272	7.46346	0.971689	1.36343	2.05659	0.000394114
NM_182817	Smagp	small cell adhesion glycoprotein	1.43585	2.40683	2.99763	1.90145	1.32568	2.01349	8.36896e-07
Z75898			0.690338	5.53792	0.365545	2.60816	0.73729	1.98785	0.000528732
AI237062			0.973438	1.73029	2.85002	2.32181	1.25401	1.82591	9.03462e-08
NM_012900	Ambn	ameloblastin	1.40298	1.79063	2.54699	1.57565	1.71309	1.80587	9.81182e-09
BI303598			1.38671	1.98783	1.58441	1.03634	2.44617	1.68829	0.000141015
CO394609			2.80526	1.75615	1.6547	2.27772	-0.135444	1.67168	6.8797e-05
NM_001005534	Sdhc	succite dehydrogese complex, subunit C, integral membrane protein	2.01391	0.830441	1.93212	2.67806	0.530814	1.59707	0.000599087
AI012100			1.43392	0.377639	5.48356	0.239959	0.385657	1.58415	0.000149347
BG662657			1.23183	2.69633	2.53835	0.51105		1.56475	0.000109003
XM_238551	Dusp7	dual specificity phosphatase 7	0.428001	2.09368	1.25019	2.93161	1.00719	1.54214	3.37953e-05
AW915546			6.03304	0.51739	0.516769	0.212146	0.362537	1.52838	0.000881445
BQ191822			0.382022	2.36306	3.17118	0.960022	0.6504	1.50534	0.000154988
NM_031706	Rps8	ribosomal protein S8	0.509281	0.7811	4.86855	0.726134	0.581301	1.49327	0.00076565
BF414041			0.595692	3.31514	1.38487	0.977595	0.994679	1.4536	0.000667313
NM_017160	Rps6	ribosomal protein S6	1.5446	1.42224	0.534591	1.20905	2.35375	1.41284	0.000784984
AA943868			2.10157	1.58724	1.57506	0.71929	1.02007	1.40065	3.65797e-05
NM_145766	Cdc2l1	cell division cycle 2 homolog (S.pombe)-like 1	1.62018	1.41702	1.55764	0.76446	1.62385	1.39663	3.66447e-05
BI282273			3.72861	1.47827	0.916393	1.13811	-0.313565	1.38956	0.000777674
AI175551			1.38013	1.32212	1.94635	1.98572	0.265029	1.37987	3.76635e-07
NM_013111	Slc7a1	solute carrier family 7 (cationic amino acid transporter, y+ system), member 1	2.5284	1.35151	0.731975	0.922481	1.3616	1.37919	3.26931e-06
XM_215853	Txndc13	thioredoxin domain containing 13	3.13792	0.553964	0.428629	3.04313	-0.388851	1.35496	0.000335052
BF415512			1.34966	1.8589	1.09127	0.68032	1.7065	1.33733	0.000846593
NM_031709	Rps12	ribosomal protein S12	1.46966	2.21762	1.878	0.35613	0.762984	1.33688	6.82404e-05
XM_001078674	Psrc2	proline/serine-rich coiled-coil 2	3.65168	1.26832	0.811699	-0.151178	1.05588	1.32728	0.000690074
NM_130823	Atp6v0c	ATPase, H+ transporting, lysosomal 16kDa, V0 subunit c	1.64435	0.806305	1.91951	1.52715	0.704724	1.32041	6.70547e-05
D17294			0.83541	1.29449	2.63782	1.26368	0.568518	1.31998	2.98708e-05
BM387516			0.502621	3.27506	1.11675	0.399935	1.17284	1.29344	0.000313591
NM_017034	Pim1	pim-1 oncogene	1.29424	0.885771	1.97644	0.621828	1.68741	1.29314	0.000413852
BQ196457			1.2578	0.453779	3.55934	1.00045	0.177298	1.28974	0.000242014
XM_001064938	Map3k6	mitogen-activated protein kise kise kise 6	1.55892	1.22227	1.16293	1.57553	0.898436	1.28362	0.00074309
BI289872			0.756578	-0.0277675	0.528244	1.07134	3.97435	1.26055	0.000270337
BF394115			1.04659	1.45938	1.36794	2.07432	0.341031	1.25785	0.000176592
BF550242			2.027	0.403911	1.84428	1.3768	0.587631	1.24792	6.46882e-05
NM_031143	Dgkz	diacylglycerol kise zeta	1.53816	1.43228	1.10356	1.50749	0.621525	1.2406	2.67326e-05
NM_012904	Anxa1	plays a role in regulation of insulin secretion; may inhibit phopsholipase A2	0.339976	0.852095	2.44921	1.05139	1.49277	1.23709	0.000655011
XM_001054842	Mcart1l	mitochondrial carrier triple repeat 1-like	1.61574	2.14632	1.22633	0.720744	0.443077	1.23044	4.57419e-06
AW918650			1.02201	1.13977	1.75351	0.983008	1.24378	1.22842	0.000453874
AI045041	Gimap5	GTPase, IMAP family member 5	0.247811	1.05662	1.0753	2.37281	1.3893	1.22837	0.000292926
BI275975			1.55357	2.32799	0.350295	1.18811	0.647091	1.21341	5.86492e-05
XM_227821	Ifi44	interferon-induced protein 44	0.787883	0.906663	2.17571	1.70599	0.432074	1.20166	0.000904367
AW918825			0.880912	0.976673	1.34912	2.0066	0.782634	1.19919	0.000779676
BG376949			1.46999	1.6013	0.680047	1.18045	1.05095	1.19655	0.000530655
BQ194599			-0.0473225	2.52485	1.39662	1.29776	0.622353	1.15885	0.000159652
NM_017196	Aif1	allograft inflammatory factor 1	0.83777	1.81944	1.23155	1.47201	0.426288	1.15741	0.000424265
X03639	Scn2a1	sodium channel, voltage-gated, type II, alpha 1	0.923023	0.799908	1.23567	1.70342	1.08444	1.14929	3.41101e-05
XM_221383	Muc20	mucin 20, cell surface associated	1.10506	0.338953	2.05766	1.62392	0.582373	1.14159	0.000127347
NM_031642	Klf6	Kruppel-like factor 6	0.629116	1.35127	1.41031	0.900112	1.39632	1.13742	0.00092235
BQ192368			1.45787	1.35944	1.27098	1.55702	0.0203529	1.13313	0.000106718
NM_001004235	Mrpl37	mitochondrial ribosomal protein L37	0.754085	1.51824	-0.205333	2.16296	1.41456	1.1289	0.000300848
AI556692			1.12836	0.543193	1.49613	1.44325	0.989522	1.12009	0.000260262
XM_573045	RGD1565486	similar to R binding motif protein 25	0.761317	1.59864	1.33947	0.994687	0.891548	1.11713	0.000245021
AA963501			0.491458	0.848988	1.95197	1.80104	0.448261	1.10834	0.00058629
NM_139060	Csnk1d	casein kise 1, delta	1.05567	1.58154	1.42948	0.411853	1.01413	1.09854	4.70724e-05
AI710025	Vcl	vinculin	0.440912	2.83712	0.455674	1.2433	0.365521	1.06851	0.000489511
XM_343570	Sf3b1	splicing factor 3b, subunit 1	1.41278	1.11131	1.42045	0.191117	1.20076	1.06728	0.000313335
XM_221604	Arl13b	ADP-ribosylation factor-like 13B	0.65828	1.31279	1.40219	0.709283	1.20994	1.0585	0.000148126
BG671021			0.19818	1.2401	1.45401	2.46004	-0.0728211	1.0559	0.000348701
BF281278			1.35139	1.16232	0.849504	0.973411	0.929225	1.05317	0.000563794
NM_019164	Chad	chondroadherin	0.847474	2.17429	0.995524	0.112251	1.13039	1.05199	0.000969457
BF567035			0.746058	1.78728	1.07029	1.33973	0.254249	1.03952	0.000761877
NM_031059	Msx1	msh homeobox 1	0.995861	1.5836	1.12794	0.656123	0.751127	1.02293	0.000690192
BE112980	Lsm16	LSM16 homolog (EDC3, S. cerevisiae)	1.0495	0.672354	1.50611	0.924874	0.931788	1.01693	0.000279154
NM_019289	Arpc1b	actin related protein 2/3 complex, subunit 1B	0.625448	0.452373	1.29704	0.393268	2.29241	1.01211	0.000906147
BG672051			1.12512	0.511868	1.31402	1.60631	0.494795	1.01042	0.000204022
BE104653			0.982545	0.22951	2.25819	0.471442	1.09934	1.00821	0.000597463
NM_017024	Lcat	lecithin cholesterol acyltransferase	1.11757	0.891446	0.347809	1.43672	1.22666	1.00404	0.000269225
BQ191193			1.08159	0.978202	0.865642	1.3091	0.777339	1.00237	0.000166192
BI284198			1.234	0.839998	1.07767	1.01604	0.833616	1.00026	3.46694e-05
NM_133545	Ptpn21	protein tyrosine phosphatase, non-receptor type 21	0.961723	1.30319	0.767821	1.13163	0.825364	0.997946	0.000133034
NM_053990	Ptpn2	protein tyrosine phosphatase, non-receptor type 2	1.83529	0.47204	0.821097	1.562	0.296015	0.997288	0.000120652
BG380297			0.739256	0.817229	1.47156	1.1607	0.791086	0.995966	0.000733909
AI599423			1.2205	1.06129	1.31155	0.755281	0.610405	0.991804	0.000842233
BE113079			1.26693	0.863556	0.986503	1.09559	0.722949	0.987105	4.89221e-05
NM_019358	Pdpn	podoplanin	1.26576	1.2841	1.12581	0.598146	0.640072	0.982777	0.000248456
XM_232667	Rb1cc1	RB1-inducible coiled-coil 1	0.618831	1.04957	1.31891	1.36303	0.538659	0.977799	0.000293138
XM_001055081	Armc1	armadillo repeat containing 1	1.10752	1.45432	1.74615	0.138021	0.424409	0.974083	0.000396059
AI600086			1.50776	0.873574	1.07607	0.939694	0.460985	0.971616	0.000337201
BG665102			0.142952	3.10335	0.801403	0.420431	0.299323	0.953491	0.000528996
BG666320			0.44218	1.64289	0.988128	1.47921	0.210596	0.952602	0.000765768
BI278688	Taf11	TAF11 R polymerase II, TATA box binding protein (TBP)-associated factor	0.779482	1.16687	0.902119	1.01829	0.839312	0.941216	0.000818234
NM_001024305	Prpf38b	PRP38 pre-mR processing factor 38 (yeast) domain containing B	0.580046	0.915209	0.935344	0.778008	1.47642	0.937005	9.67156e-05
BG668271			0.530908	0.946665	1.41381	0.923551	0.81672	0.926331	0.000485741
NM_022962	Lphn1	latrophilin 1	1.16886	0.607663	1.16118	0.713693	0.961594	0.922599	6.55545e-05
NM_199269	Mdga2	MAM domain containing glycosylphosphatidylinositol anchor 2	0.166685	1.70718	1.27901	1.22729	0.225363	0.921105	0.000296972
NM_001005905	Cct2	chaperonin containing TCP1, subunit 2 (beta)	0.729977	0.61916	1.27709	1.04263	0.902889	0.91435	0.000941149
BI282137			0.80651	1.56885	0.558754	0.725807	0.90081	0.912145	0.000714013
BE106626	Chi3l1	chitise 3-like 1	0.866484	0.722725	1.10697	1.02142	0.831618	0.909844	5.11015e-05
XM_214869	Qpctl	glutaminyl-peptide cyclotransferase-like	0.899106	1.60845	0.979451	0.462521	0.578463	0.905599	0.000890405
NM_057102	Slc25a5	solute carrier family 25 (mitochondrial carrier; adenine nucleotide translocator), member 5	0.47523	1.18404	0.652833	1.78403	0.416757	0.902578	0.000420653
M17422	Rpl7	ribosomal protein L7	1.04256	1.16611	0.757429	1.08578	0.398211	0.890017	0.000381428
NM_001011901	Hsph1	heat shock 105kDa/110kDa protein 1	0.566319	0.787085	1.67218	0.650804	0.709179	0.877114	0.000736782
BG671452			0.678678	1.10914	1.18782	0.671301	0.731991	0.875786	0.000739599
BI284446			0.538408	0.882904	1.37087	0.0922177	1.42753	0.862386	0.000891655
NM_017348	Slc6a8	solute carrier family 6 (neurotransmitter transporter, creatine), member 8	0.143386	0.993799	0.875942	0.485578	1.70435	0.840611	0.000458637
BQ196185			0.507012	0.446976	1.47958	0.803718	0.866909	0.820838	0.000854187
BG153298			0.919456	0.707635	0.90381	1.20001	0.344376	0.815057	0.000749869
BF416603			0.976263	1.25976	0.65001	0.470475	0.707955	0.812894	0.000403533
XM_001061306	Eif3i	eukaryotic translation initiation factor 3, subunit I	1.1303	1.083	0.722019	0.441949	0.621168	0.799687	0.000501821
NM_001009711	RGD1304567	similar to RIKEN cD A430005L14	0.97187	0.237885	0.215188	1.71128	0.837368	0.794718	0.000636808
NM_022510	Rpl4	ribosomal protein L4	0.624661	0.535812	1.21251	0.985867	0.598447	0.79146	0.000360661
NM_153733	Serpinb10	serine (or cysteine) peptidase inhibitor, clade B (ovalbumin), member 10	0.734234	0.75099	1.22132	0.728914	0.433665	0.773825	0.000726538
NM_019238	Fdft1	farnesyl diphosphate farnesyl transferase 1	0.934314	0.990338	0.684462	0.866083	0.39177	0.773393	0.000786173
AI231679			1.04492	0.632609	1.14522	0.016514	0.988593	0.76557	0.000727809
AI103408			1.10222	-0.131487	1.47593	0.672775	0.692864	0.762459	0.000498005
NM_138900	C1s	complement component 1, s subcomponent	1.07995	0.824317	0.888981	0.554091	0.423085	0.754086	0.000343597
BG671504			0.409255	0.851147	0.34692	1.20429	0.944928	0.751308	0.000465116
XM_001071998	Vprbp	Vpr (HIV-1) binding protein	1.02689	0.960926	0.73096	0.39758	0.509189	0.725108	0.000843227
NM_057190	Nelf	sal embryonic LHRH factor	-0.46494	-0.461884	-0.971902	-0.0815525	-1.70215	-0.736487	0.000857839
BF403465			-0.599232	-0.970908	-0.948733	-1.12999	-0.348426	-0.799458	0.000449242
AA946353			-0.304693	-0.954519	-0.699647	-0.504871	-1.72773	-0.838291	0.000393602
AI012053			-0.208318	-0.452831	-1.13384	-1.00658	-1.40593	-0.8415	0.00076335
BI282239			-1.09753	-0.774297	-0.954841	-0.50975	-0.879119	-0.843107	0.000520538
BG663933			-1.1289	-0.368007	-1.21822	-0.496595	-1.10058	-0.862461	0.000642275
XM_001073847	Eif3s10	eukaryotic translation initiation factor 3, subunit 10 (theta)	-1.47649	-0.370566	-0.57317	-0.295193	-1.63203	-0.869489	0.000907323
BQ191173			-1.74812	-0.997405	-0.507086	-0.0270899	-1.14065	-0.88407	0.000496604
BM387008			-0.717623	-0.0894681	-2.16922	-0.715001	-0.774979	-0.893258	0.000649136
BQ196612			-0.973529	-1.13417	-1.0148	-0.738642	-0.623228	-0.896872	0.000872375
BI285216			-0.881522	-0.947978	-0.897726	-0.490203	-1.42406	-0.928297	0.00058223
AI408430			-0.770044	-1.37679	-0.508186	-0.592222	-1.40386	-0.930221	4.34372e-05
BF549949			-0.742223	-2.08995	-0.474472	-1.37911	-0.116484	-0.960446	0.000747581
AB000776	Sema6b	sema domain, transmembrane domain (TM), and cytoplasmic domain, (semaphorin) 6B	-0.673014	-1.44108	-1.08566	-0.854905	-0.816227	-0.974179	0.000503452
NM_013052	Ywhah	tyrosine 3-monooxygese/tryptophan 5-monooxygese activation protein, eta polypeptide	-1.14799	-0.605808	-1.58749	-0.37041	-1.27605	-0.997548	0.000509749
NM_001025660	Ei24	etoposide induced 2.4 mR	-0.675897	-1.2732	-1.47064	-1.00986	-0.565421	-0.999004	0.000795994
BC072495	Rab5a	RAB5A, member RAS oncogene family	-1.27387	-1.23248	-0.968387	0.215143	-1.78842	-1.0096	0.000650081
BM384676			-0.831371	-1.0583	-0.926488	-0.809884	-1.52874	-1.03096	0.000111801
AI511201			-0.552343	-1.0425	-1.02167	-0.637141	-1.92749	-1.03623	0.000350108
BQ190423			-0.630096	-0.396903	-0.464475	-2.75739	-0.934454	-1.03666	0.000645343
BF285611			-0.464973	-1.14218	-0.945063	0.112717	-2.80803	-1.04951	0.000860162
CO555529			-0.950935	-1.29569	-1.01657	-1.82987	-0.236753	-1.06596	0.000116788
XM_214446	Fam8a1	family with sequence similarity 8, member A1	-0.84553	-1.00731	-1.49055	-0.580882	-1.45336	-1.07553	0.000998602
XM_001068985	LOC685055	similar to Serine/threonine-protein kise ATR (Ataxia telangiectasia and Rad3-related protein)	-0.450973	-2.61481	-0.587857	-1.51922	-0.235785	-1.08173	0.000332404
BM392046			-1.03242	-1.94468	-0.14233	-0.342828	-1.95107	-1.08267	0.000837839
XM_343614	Cops7b	COP9 constitutive photomorphogenic homolog subunit 7B (Arabidopsis)	-1.04169	-0.581725	-1.06375	-0.567153	-2.16379	-1.08362	0.000771805
BG378912			-2.0121	-0.80165	-0.82804	-1.13622	-0.693341	-1.09427	0.000149476
NM_022282	Dlg2	discs, large homolog 2 (Drosophila)	-1.79782	-0.72719	-0.985005	-0.564441	-1.40725	-1.09634	0.000394797
XM_001059243	Chsy1	chondroitin sulfate synthase 1	-2.50735	-0.59583	-0.176595	-1.3502	-0.896953	-1.10538	0.000245893
AW523670			-0.704386	-1.1151	-1.33143	-1.343	-1.03943	-1.10667	0.000368099
AI549152			-1.52821	-0.957983	-1.76553	-0.371049	-1.00327	-1.12521	0.000177319
AI406853			-1.15751	-1.05474	-1.12008	-1.30273	-1.12636	-1.15228	0.000290046
AI059876			-1.62536	-1.18439	-1.04081	-0.353213	-1.58157	-1.15707	0.000104611
NM_001014179	Wdsub1	WD repeat, sterile alpha motif and U-box domain containing 1	-0.575749	-1.99325	-2.37383	-0.420839	-0.521485	-1.17703	0.000757855
AW914277			-1.9208	-0.734668	-0.71967	-0.292523	-2.23157	-1.17985	0.000285272
XM_001061636	LOC682469	similar to jumonji domain containing 1B	-1.32012	-1.13671	-1.0269	-1.10089	-1.31929	-1.18078	2.86332e-05
NM_139043	Exoc8	exocyst complex component 8	-1.13957	-1.3047	-1.45094	-0.947805		-1.21906	0.000957144
AI409218			-0.390456	-2.57149	-0.597392	-2.36042	-0.180618	-1.22008	0.00043617
BI276805			-1.1532	-2.44836	-0.979699	-1.37135	-0.151953	-1.22091	0.000309066
BQ193549			-1.35221	-0.66676	-1.60926	-0.643511	-1.87793	-1.22993	0.000284997
BQ196565	Gpx2	glutathione peroxidase 2	-0.873251	-1.3423	-1.4769	-1.09673	-1.44565	-1.24697	0.00023459
NM_013099	Mc4r	melanocortin 4 receptor	-1.38466	-0.729786	-1.46748	-1.38931	-1.29441	-1.25313	0.000722884
NM_199091	Cct3	chaperonin containing Tcp1, subunit 3 (gamma)	-1.12917	-1.17013	-0.999001	-0.792975	-2.23188	-1.26463	9.54501e-05
BI288800			-1.79963	-0.76372	-1.21753	-0.582217	-2.01009	-1.27464	0.000340295
BI275430			-1.43317	-1.35573	-1.04866	-0.837125	-1.70855	-1.27665	0.000963247
NM_033096	Ppm1b	protein phosphatase 1B, magnesium dependent, beta isoform	-4.1087	-0.781475	-1.21267	-0.707233	0.41547	-1.27892	0.000740678
BP479569			-0.295664	-2.04666	-0.776845	-2.47549	-0.816937	-1.28232	0.000236683
NM_175765	Psip1	PC4 and SFRS1 interacting protein 1	-1.19961	-2.2087	-0.181306	-1.29821	-1.5552	-1.28861	0.000270882
NM_053391	Hs3st1	heparan sulfate (glucosamine) 3-O-sulfotransferase 1	-1.50384	0.0624355	-1.35802	-1.14768	-2.52317	-1.29405	0.000893673
NM_001037201	Ddx21	DEAD (Asp-Glu-Ala-Asp) box polypeptide 21	-0.998559	0.15911	-1.90159	-0.791529	-2.94289	-1.29509	0.000216735
XM_217566	Sh3bgrl	SH3 domain binding glutamic acid-rich protein like	-2.07218	-1.15433	-0.739987	-0.728863	-1.7963	-1.29833	0.000600168
NM_022542	Rhob	ras homolog gene family, member B	-3.66821	-0.455049	-0.913281	-0.765443	-0.788342	-1.31806	0.000120868
BF415519			-0.824664	-2.01505	-1.64367	-1.83873	-0.275589	-1.31954	9.26169e-06
NM_031979	Csda	cold shock domain protein A	-1.24687	-1.09733	-1.50045	-1.43432	-1.33943	-1.32368	0.000151203
BF282505			-1.89456	-1.33801	-1.21242	-0.903714	-1.33828	-1.3374	0.000318171
BG670708			-1.65455	-0.337472	-1.22436	-0.82376	-2.74927	-1.35788	0.000521894
X07266	Errfi1	ERBB receptor feedback inhibitor 1	-0.40295	-0.898005	-1.60224	-2.48329	-1.46116	-1.36953	8.45219e-06
XM_228973	Map7d2	MAP7 domain containing 2	-2.13923	-2.00051	-0.347449	-2.05364	-0.307574	-1.36968	1.88524e-05
BE113389			-1.71576	-1.67639	-1.17066	-1.02419	-1.32504	-1.38241	6.77284e-05
S79213	Ppp1r2	protein phosphatase 1, regulatory (inhibitor) subunit 2	-1.29378	-1.21088	-2.42429	-0.32023	-1.67192	-1.38422	7.13548e-05
BI274136			-0.590953	-4.35703	-0.738147	-1.8736	0.625404	-1.38687	0.000560698
NM_001012111	Lpin1	lipin 1	-1.12512	-2.35593	-1.2667	-0.935387	-1.28797	-1.39422	0.000102605
BG670370			-1.58318	-1.7118	-1.43766	-0.71379	-1.53061	-1.39541	0.000839253
NM_053421	Arid4b	AT rich interactive domain 4B (Rbp1 like)	-3.59191	-0.577627	-1.28925	-0.317123		-1.41783	0.000137759
NM_053296	Glrb	glycine receptor, beta	-1.58616	-1.1155	-2.41233	-0.636059	-1.40783	-1.43157	1.10933e-05
XM_574821	Mef2c	myocyte enhancer factor 2C	-0.594788	-2.87922	-2.09483	-1.75905	0.111452	-1.44329	0.000778276
BG662596			-3.27101	-1.6347	-1.03722	0.738504	-2.05528	-1.45194	0.000817782
AW532677			-1.11144	-2.21639	-1.13184	-2.31531	-0.531952	-1.46139	9.0859e-05
BM392020			-3.43431	-0.206187	-2.54191	-0.300074	-1.00608	-1.49771	0.000852666
BQ194546			-1.57072	-1.43366	-1.65769	-1.48054	-1.35957	-1.50044	0.000164966
NM_031777	Usf1	upstream transcription factor 1	-1.54978	-1.22068	-1.73722	-1.03588	-2.02966	-1.51464	0.000629588
NM_023977	Golph3	golgi phosphoprotein 3 (coat-protein)	-0.966896	-2.88126	-2.90693	0.12984	-1.04931	-1.53491	1.30847e-05
BF396940			-0.971949	-0.918378	-0.436052	-4.03197	-1.4593	-1.56353	6.76199e-05
NM_053467	Tmed10	transmembrane emp24-like trafficking protein 10 (yeast)	-1.6966	-1.30699	-1.41805	-1.70259	-1.71947	-1.56874	0.000480982
NM_022695	Ntsr2	neurotensin receptor 2	-2.5959	-1.51325	-1.22559	-0.550089	-2.22222	-1.62141	0.000294614
NM_001013249	Dhx30	DEAH (Asp-Glu-Ala-His) box polypeptide 30	-1.92426	-1.72747	-2.70152	-0.913949	-0.965331	-1.64651	0.00016644
AA799637			-0.876572	-1.45353	-1.29131	-4.64758	-0.0262524	-1.65905	0.000807828
BG671543			-2.50253	-0.335638	-4.05617	-0.381753	-1.12387	-1.67999	0.000512878
XM_342192	Elovl7	ELOVL family member 7, elongation of long chain fatty acids (yeast)	0.992448	-4.31875	-0.810863	-2.20845	-2.10637	-1.6904	0.000906399
BE117709			-0.660783	-2.76745	-1.48089	-3.15172	-0.454823	-1.70313	3.62644e-05
NM_053457	Cldn11	claudin 11	-1.76774	-2.53271	-1.63047	-1.03061	-1.67167	-1.72664	2.82592e-05
BI285786	Pgm3	phosphoglucomutase 3	-2.4372	-2.04573	-1.55612	-1.01285	-1.66504	-1.74339	0.000212327
AW914942			-1.92749	-2.17509	-1.66114	-2.44752	-0.520923	-1.74643	8.8802e-05
AW914882			-2.40846	-2.42722	-1.19827	-2.18599	-0.610491	-1.76609	0.000742598
NM_031148	Slc20a1	solute carrier family 20 (phosphate transporter), member 1	-2.25171	-1.86777	-2.475	-1.14853		-1.79179	0.000402312
BI294996			-2.28267	-2.41589	-1.07556	-1.99771	-1.27363	-1.80909	5.73422e-05
AW144049			-2.19843	-1.83376	-1.69619	-1.66058	-2.05975	-1.88974	9.01595e-07
BE117515			-1.08232	-4.83371	-0.94878	-0.35327	-2.62462	-1.96854	0.00024216
XM_001072419	LOC679532	similar to Elongation of very long chain fatty acids protein 1	-1.25929	-0.754453	-3.2104	-3.86208	-1.2424	-2.06572	0.000222855
XM_001062051	Trim59	tripartite motif-containing 59	-1.99562	-3.25568	-3.53212	-1.49732	-0.535336	-2.16322	0.000121326
NM_053473	Ppp1r9a	protein phosphatase 1, regulatory (inhibitor) subunit 9A	-0.853558	-3.01982	-3.93567	-3.19594	0.117009	-2.1776	0.000887735
NM_001037649	Rbm43	R binding motif protein 43	-1.14398	0.431028	-3.75864	-4.80845	-1.65374	-2.18676	0.000144305
AI501433			-1.38108	-1.81386	-1.45836	-4.63985	-1.80614	-2.21986	0.000316886
BF393309			-0.994322	-2.90771	-3.62509	-3.66804	-0.357384	-2.31051	0.000386638
XM_227483	Etv3	ets variant 3	-1.44647	-5.15002	-0.729792	-2.93674	-1.37097	-2.3268	6.60002e-05
NM_030995	Map1a	microtubule-associated protein 1A	-0.855223	-3.94708	-3.65905	-3.87826	-0.552754	-2.57847	0.000762927
NM_001029909	Syne1	spectrin repeat containing, nuclear envelope 1	-1.02505	-4.06035	-3.96082	-3.7257	-0.308935	-2.61617	0.000585761
NM_031024	Dbn1	drebrin 1	-1.47809	-3.79893	-2.88167	-4.47741	-0.74071	-2.67536	1.92972e-05
BI278481			-5.21576	-3.00286	-3.21152	-2.95458	-0.081815	-2.89331	0.000161152
BF390516	Fbxl11	F-box and leucine-rich repeat protein 11	-1.60764	-5.08935	-3.8534	-3.5942	-1.09976	-3.04887	3.77667e-06
BM392209			-1.57308	-5.17414	-4.63427	-4.63403	-0.795053	-3.36211	4.61735e-05
AB024398	Rgs7	regulator of G-protein sigling 7	-1.67266	-4.52287	-3.6597	-3.86742	-3.09161	-3.36285	0.000145854

## Sheet: Supplementary Table 4C
Supplementary Table 4C: Special regulated genes in non-responders induced by 100Hz EA
GenBank	Symbol	Name	100Hz_1h_NR_1_ratio	100Hz_1h_NR_2_ratio	100Hz_1h_NR_3_ratio	100Hz_1h_NR_4_ratio	100Hz_1h_NR_5_ratio	Mean_log2ratio	pvalue
AA819776			0.439201	0.186858	5.06771	5.72903	3.94325	3.07321	0.0001507
AW528632	RGD1564560	similar to RCK	1.26417	1.98626	0.210321	3.03998	8.51886	3.00392	3.24197e-05
NM_031058	Msh2	mutS homolog 2 (E. coli)	0.804333	1.58026	0.774392	1.6038	8.38933	2.63042	3.11932e-05
NM_199385	Dld	dihydrolipoamide dehydrogese	0.574775	3.44521	2.30918	3.18137	3.20764	2.54363	2.68236e-07
NM_181478	Rdh10	retinol dehydrogese 10 (all-trans)	2.48818	0.643148	1.82593	6.73903	1.01954	2.54317	1.94312e-06
BG673704			0.994594	5.87572	1.69723	1.21447	1.4537	2.24714	7.19915e-05
NM_053637	Stxbp3	syntaxin binding protein 3	0.62297	1.44786	1.82506	3.74421	3.38238	2.20449	2.79256e-05
BE095833			4.63914	3.13315	0.918079	0.662894	0.78387	2.02743	0.000779227
NM_022514	Rpl27	ribosomal protein L27	4.41091	2.6488	1.38317	0.740439	0.92838	2.02234	3.61208e-05
BG666104			2.14862	1.61157	2.60029	1.7335	1.76263	1.97132	4.84308e-08
BI296089			0.277724	0.697155	0.933732	6.60927	0.844825	1.87254	0.000184731
NM_172331	Vps24	vacuolar protein sorting 24 homolog (S. cerevisiae)	0.533293	0.734799	3.28232	3.87997	0.796593	1.84539	0.000427398
NM_001013917	Arhgap15	Rho GTPase activating protein 15	2.14376	3.51696	-1.14562	2.36446	1.9891	1.77373	0.000659597
NM_022514	Rpl27	ribosomal protein L27	1.9117	2.73619	1.69696	0.868166	1.33567	1.70974	2.3714e-08
BC086441	Rpl21	ribosomal protein L21	2.31008	0.432966	1.5705	1.56067	2.57552	1.68995	0.000120949
NM_017235	Hsd17b7	hydroxysteroid (17-beta) dehydrogese 7	1.51838	1.72793	2.18599	1.79549	1.15823	1.6772	7.11232e-07
NM_171994	Cdc42	cell division cycle 42 (GTP binding protein)	0.813334	1.23727	1.00408	3.61988	1.67426	1.66976	0.000229529
XM_237855	Znf654	zinc finger protein 654	0.85173	1.11949	0.890025	4.83504	0.596444	1.65855	6.14765e-05
NM_001025706	Fem1a	feminization 1 homolog a (C. elegans)	0.509751	0.892713	0.301491	5.83051	0.61574	1.63004	0.00050256
AI170797			0.72167	2.98835	3.18667	0.0757613	0.947537	1.584	0.000449287
AI103694			1.86322	0.727954	0.839314	1.09468	3.276	1.56023	8.90684e-05
NM_201422	Pcdha4	protocadherin alpha subfamily C, 2	1.49523	1.42779	1.64614	1.03842	2.15971	1.55346	1.39019e-06
NM_012783	Bsg	basigin	5.79231	0.81732	0.54738	-0.0497451	0.546366	1.53073	0.00083021
BE101606			0.61881	1.69651	0.810573	1.82053	2.60321	1.50993	4.02963e-05
BM384408			1.54159	1.43009	1.5451	1.82924	1.0945	1.4881	0.000399816
NM_133416	Bcl2a1d	B-cell leukemia/lymphoma 2 related protein A1d	1.52114	1.90884	1.83068	2.19859	-0.0346098	1.48493	4.77569e-05
BG673017			0.25459	1.48907	1.389	1.51667	2.74809	1.47948	1.38089e-05
XM_001056804	Kif21a	kinesin family member 21A	2.67474	0.622932	1.34001	1.39106	1.34291	1.47433	1.1877e-05
NM_001012193	Rdh11	retinol dehydrogese 11 (all-trans/9-cis/11-cis)	2.1542	1.24152	1.56184	0.714637	1.63075	1.46059	0.000190429
XM_001072037	Eif5	eukaryotic translation initiation factor 5	1.54385	0.62802	2.95029	1.21065	0.95189	1.45694	0.00025914
BQ192081			1.14488	1.16962	1.50042	1.40627	2.05181	1.4546	0.000448817
BC059124	Mdh1	malate dehydrogese 1, D (soluble)	0.899376	0.770379	3.77387	0.904066	0.90861	1.45126	0.000798244
AI236270			1.19188	1.28947	1.51712	1.79392	1.38912	1.4363	4.74688e-05
XM_001076301	Ccdc72	coiled-coil domain containing 72	1.26492	2.45817	1.2954	0.94449	1.18618	1.42983	0.000753325
NM_178104	Cpg1	candidate plasticity gene 1	4.34627	0.861041	-0.160488	0.505566	1.58504	1.42749	0.000549282
XM_576310	Rps19bp1	ribosomal protein S19 binding protein 1	1.07984	0.966798	0.985781	3.56996	0.49296	1.41907	1.79672e-05
BF391531			1.18545	0.915204	2.03822	1.31577	1.55155	1.40124	0.000207768
X58200	RGD1561618	hypothetical gene supported by X58200	1.69329	1.61317	1.59799	0.660751	1.31147	1.37533	0.000923226
BM389502			2.61257	2.02237	1.1552	0.790598	0.267823	1.36971	0.000217959
AI548036			2.5649	0.502147	1.64974	0.675856	1.42659	1.36385	0.000147562
CF109470			1.05641	0.69451	0.954039	1.71173	2.34287	1.35191	0.000467145
BI294135			2.07677	1.93065	1.47709	0.994637	0.244148	1.34466	0.00042153
NM_022499	Pvalb	parvalbumin	0.64169	0.865107	3.32069	1.15608	0.731769	1.34307	0.000296059
X80029			0.828765	0.651955	1.10586	2.95325	1.16622	1.34121	6.65546e-05
NM_020092	Sfrs12	splicing factor, arginine/serine-rich 12	0.856615	1.14137	2.79945	0.747649	1.12157	1.33333	0.000423699
AI411961			1.22208	3.05002	0.85251	1.27559	0.258377	1.33172	0.000658478
BG668920			0.846577	0.601947	1.40708	2.43865	1.35144	1.32914	0.000182239
XM_220428	Rapgef6	Rap guanine nucleotide exchange factor (GEF) 6	1.33289	1.11594	1.41727	1.02516	1.7333	1.32491	0.000300003
AI229848			1.03545	0.948607	1.31358	1.29855	2.01769	1.32278	0.000181537
XM_228716			1.21342	1.77868	1.10893	0.973571	1.50706	1.31633	5.40332e-05
BE109064			1.78977	0.807713	1.38215	1.25171	1.34644	1.31556	4.66646e-06
NM_012515	Tspo	translocator protein	0.98846	1.73792	0.353024	2.55885	0.921437	1.31194	8.2921e-05
BG665128			1.08093	1.08852	3.1323	0.189846	1.05374	1.30907	8.15379e-05
AA924130	Tlr3	toll-like receptor 3	1.15521	0.975702	1.08889	1.57379	1.73903	1.30652	9.61519e-06
BF413246			0.921771	0.921256	1.54373	1.9173	1.2051	1.30183	0.000493304
BG672108			2.21804	-0.133633	3.35927	0.93489	0.120227	1.29976	0.000442714
DN932749			2.301	0.0617733	1.36088	1.69763	1.04395	1.29305	2.22106e-05
XM_233196	Hook1	hook homolog 1 (Drosophila)	1.44228	1.37015	1.01782	0.670346	1.9595	1.29202	0.000261592
BG666850			0.264183	0.700165	0.778705	0.811935	3.74994	1.26099	0.000503878
BE117192			1.11573	2.63593	0.0676478	1.36901	1.10415	1.25849	0.000623859
NM_138523	Prpf18	PRP18 pre-mR processing factor 18 homolog (S. cerevisiae)	0.439709	2.05637	2.12126	0.414862	1.23841	1.25412	1.31626e-05
AW918273			1.60697	0.0248988	2.03573	2.18242	0.380926	1.24619	0.000345021
AI177011			1.20448	0.542055	1.27318	1.95022	1.21936	1.23786	0.000906988
NM_017050	Sod1	superoxide dismutase 1, soluble	0.980605	1.4052	1.07173	0.895748	1.80578	1.23181	0.000872527
AI059602			1.304	0.844218	1.43359	1.83329	0.714775	1.22598	0.000995674
CB315098			0.736981	1.60281	1.35193	1.85151	0.581701	1.22498	0.000708916
XM_001058567	Cecr6	cat eye syndrome chromosome region, candidate 6 homolog (human)	1.3805	1.76238	1.04986	0.861967	1.04696	1.22033	0.000449669
AI010722			1.34423	1.11733	0.854548	0.948938	1.8243	1.21787	4.20383e-05
AI175494			1.11346	0.915057	0.865446	2.07547	1.10064	1.21402	0.000135409
NM_013226	Rpl32	ribosomal protein L32	2.33439	0.95834	1.22842	0.867744	0.636375	1.20505	1.54719e-05
XM_578017	Eif2a	eukaryotic translation initiation factor 2A	1.8157	1.10339	1.06647	0.606795	1.39503	1.19748	0.000597687
AI179388			1.45407	0.972979	1.33622	1.35915	0.845113	1.19351	0.00013066
XM_001076906	LOC687057	similar to Calponin-2 (Calponin H2, smooth muscle) (Neutral calponin)	2.01294	0.480349	0.947571	1.07218	1.42612	1.18783	8.58462e-06
BM384064			1.63369	0.899133	1.08346	1.10807	1.17738	1.18035	1.23287e-05
XM_001068365	Tcerg1	transcription elongation regulator 1	1.98765	1.27347	0.932284	0.850932	0.830078	1.17488	4.09383e-05
AI144967			1.09889	0.471072	3.25566	0.3394	0.687898	1.17058	0.000930814
NM_001012011	Lig3	ligase III, D, ATP-dependent	1.41577	1.01281	1.46413	0.59888	1.33047	1.16441	0.000330409
NM_031645	Ramp1	receptor (G protein-coupled) activity modifying protein 1	1.08639	0.900236	0.809624	0.844991	2.1349	1.15523	0.000438387
XM_341843	Ankrd27	ankyrin repeat domain 27 (VPS9 domain)	1.10475	2.17436	1.86463	0.321444	0.30739	1.15452	0.000356211
NM_001024787	Osgepl1	O-sialoglycoprotein endopeptidase-like 1	0.555792	2.41915	1.91375	0.467438	0.416408	1.15451	0.000198473
BE109666			1.79475	0.754268	1.12995	1.45677	0.629784	1.15311	0.000125651
XM_001062755	Nrf1	nuclear respiratory factor 1	1.01955	1.25984	1.74684	0.646624	1.09009	1.15259	0.000437066
BQ196300			0.900756	1.55561	1.62442	0.402099	1.26561	1.1497	0.000656096
CK841861			1.06286	0.506528	3.24587	0.482892	0.446567	1.14894	0.000542459
NM_024399	Aspa	aspartoacylase	1.06631	0.620284	1.23265	1.6114	1.21355	1.14884	1.22042e-05
NM_012574	Grin2b	glutamate receptor, ionotropic, N-methyl D-aspartate 2B	1.23095	0.661208	1.69203	1.15796	0.999902	1.14841	0.000193558
BF550273			1.30743	1.3548	1.08987	0.349325	1.63082	1.14645	0.000636326
NM_017131	Casq2	calsequestrin 2 (cardiac muscle)	1.2441	1.76289	0.845228	1.10198	0.757066	1.14225	0.000900859
BG380500			1.07948	1.09162	0.941647	1.39584	1.17543	1.1368	0.000877885
XM_579453			0.743365	0.413729	1.12377	0.832066	2.56752	1.13609	4.5521e-05
BM386056			1.4555	1.25931	1.09635	0.927338	0.913981	1.1305	0.000264147
BM386877	Snrpc	small nuclear ribonucleoprotein polypeptide C	1.1808	1.49439	0.853396	0.761472	1.34174	1.12636	0.000273947
BM387083			1.41922	1.03202	0.722188	0.933684	1.50795	1.12301	0.000224775
XM_001058103	LOC680133	similar to TBC1 domain family, member 8	0.864598	1.1691	0.924877	1.99725	0.648853	1.12093	0.000114068
XM_001081628	Sox9	SRY-box containing gene 9	0.621214	1.54248	1.12818	1.42723	0.880771	1.11997	2.37632e-05
BQ194490			2.53761	0.219834	0.619908	0.673256	1.53143	1.11641	0.000281964
NM_031603	Ywhae	tyrosine 3-monooxygese/tryptophan 5-monooxygese activation protein, epsilon polypeptide	2.19837	0.261052	1.05918	0.955191	1.04174	1.10311	0.000196346
AI059010			0.383226	1.09521	1.89545	0.82379	1.30389	1.10031	1.10981e-05
BG673188			0.146442	0.695527	2.38104	1.05157	1.12018	1.07895	0.000439511
XM_234468	Rps6ka5	ribosomal protein S6 kise, polypeptide 5	1.01909	1.49857	0.497573	1.0008	1.37457	1.07812	6.79089e-05
AW433878			1.79839	0.729652	0.549135	0.789603	1.46908	1.06717	0.000370627
NM_001025633	Hnrnpc	heterogeneous nuclear ribonucleoprotein C (C1/C2)	0.954503	1.14302	1.28785	0.417349	1.53305	1.06715	0.000999834
NM_031102	Rpl18	ribosomal protein L18	1.11978	1.28732	0.838212	1.13565	0.9407	1.06433	0.000378209
NM_031110	Rps11	ribosomal protein S11	0.660362	0.955868	1.0929	1.73234	0.877216	1.06374	0.000915335
NM_001012192	Tssc1	tumor suppressing subtransferable candidate 1	0.533307	1.51677	1.11189	1.06312	1.06781	1.05858	0.000202073
BF391907			0.5366	2.02224	0.87398	0.562064	1.27689	1.05435	0.000175464
BM383968			0.701603	1.29152	1.15557	1.26818	0.844041	1.05219	2.14499e-05
BQ196554			1.48185	0.848896	1.01599	1.24775	0.65806	1.05051	5.34947e-05
AA901341			2.80008	-0.22731	-0.0212338	1.95706	0.662846	1.03429	0.000548632
BQ192467			0.694727	0.835285	1.64306	0.632886	1.3528	1.03175	0.000265363
NM_001011927	Atp6v0d1	ATPase, H+ transporting, lysosomal 38kDa, V0 subunit d1	0.658943	1.46953	0.997679	1.06294	0.898005	1.01742	0.000517243
XM_215739	Prpf40a	PRP40 pre-mR processing factor 40 homolog A (S. cerevisiae)	1.77171	0.118409	0.838418	1.02087	1.28549	1.00698	0.000609694
XM_001076951	Pdcd2l	programmed cell death 2-like	0.746323	1.45197	0.775074	0.299357	1.75186	1.00492	0.000238153
XM_573917			0.789032	0.330509	1.09892	1.43307	1.31572	0.993451	0.000482401
BM392248			1.17995	1.17411	0.582908	0.751535	1.27512	0.992725	0.000368011
CF107432			3.12293	0.293579	0.0669264	1.04298	0.436457	0.992574	0.000811754
BE109681			0.638652	0.630711	1.39332	1.24907	1.03744	0.989838	0.000340954
BG666758			0.450423	1.29824	0.843544	0.778666	1.54272	0.98272	0.000437422
NM_053739	Becn1	beclin 1, autophagy related	1.2507	1.43792	1.54418	0.959799	-0.315964	0.975329	0.000714702
XM_001062978	Ptprc	protein tyrosine phosphatase, receptor type, C	0.682637	0.888636	0.490533	1.30693	1.50655	0.975056	0.000719413
BI287021			0.779489	1.28372	1.00958	0.433193	1.36758	0.974712	7.5271e-05
BE349793			2.11156	0.467492	1.01899	0.267938	0.95153	0.9635	0.000412179
NM_022529	Mrpl23	mitochondrial ribosomal protein L23	1.08567	0.995662	0.647023	1.2125	0.846174	0.957406	0.000692051
NM_031118	Soat1	sterol O-acyltransferase 1	0.312789	0.901406	2.05376	0.445265	0.982715	0.939188	0.000384927
AF022084	Gnb2	guanine nucleotide binding protein (G protein), beta polypeptide 2	0.920584	0.661731	1.30837	0.879196	0.922045	0.938385	6.32421e-05
AW921251			0.22464	1.07006	0.784166	1.47176	1.13226	0.936579	0.000454947
AW915834			1.9101	1.17564	-0.0169382	1.43804	0.175423	0.936453	0.000557985
XM_341861	Nomo1	nodal modulator 1	0.987908	1.28319	0.515572	0.777903	1.08205	0.929324	0.000570524
CB739460			1.79457	0.716823	0.898956	0.564461	0.662931	0.927548	0.000923279
BI290547			0.85896	0.8627	2.07509	0.699917	0.116513	0.922635	0.000510921
BF395942			1.81694	0.457952	1.31845	0.152799	0.801241	0.909478	0.00023652
BI280270			1.00735	0.941537	0.910541	1.02821	0.587023	0.894934	0.000665856
BG374184			1.35012	0.674891	0.899411	0.541192	0.968938	0.88691	0.000110625
XM_001056326	Cep72	centrosomal protein 72kDa	0.768086	1.60529	0.472949	0.872787	0.669234	0.877668	8.13956e-05
BQ196370			0.692079	0.456667	1.49076	1.34612	0.386504	0.874427	0.00027119
BF415725			0.924585	1.02498	0.85854	0.781246	0.777757	0.873422	0.000670278
NM_001006976	Tars	threonyl-tR synthetase	2.07003	1.10748	0.6848	0.512316	-0.0730946	0.860306	0.00070829
NM_203410	Ifi27l	interferon, alpha-inducible protein 27 like 1	0.711247	1.18804	0.419026	0.968187	1.01403	0.860105	0.000926355
XM_341669	Abce1	ATP-binding cassette, sub-family E (OABP), member 1	0.739216	0.918426	0.519819	0.741917	1.35258	0.854392	0.000542237
BF563869			1.21348	0.522501	1.55912	0.424963	0.493349	0.842682	0.000721947
NM_001012044	Lcp1	lymphocyte cytosolic protein 1	0.305708	1.02372	0.629224	1.15928	1.08506	0.8406	0.000660331
XM_001055014	Ncaph2	non-SMC condensin II complex, subunit H2	0.686431	1.16674	0.683395	0.500952	1.08596	0.824696	0.000750944
AC087251	Cttnbp2	cortactin binding protein 2	1.21426	0.470811	0.539764	0.77988	0.956143	0.792172	0.000597367
NM_001012003	Orc2l	origin recognition complex, subunit 2-like (yeast)	1.0636	0.521631	1.40726	0.506597	0.387092	0.777234	0.000759519
BM389810			1.02712	0.55222	0.905844	0.601045	0.786419	0.774529	0.000451442
NM_013222	Gfer	growth factor, augmenter of liver regeneration	0.782717	0.647807	0.461837	0.842744	0.958592	0.738739	0.000834324
XM_001081442	RGD1564228	similar to glu	-0.614049	-0.472889	-0.562161	-0.888245	-0.950076	-0.697484	0.000800898
NM_001011926	Fts	fused toes	-1.05043	-0.87915	-0.455133	-1.15129	-0.175685	-0.742337	0.000818472
NM_001011979	Tardbp	TAR D binding protein	-1.11208	-0.346307	-0.811855	-0.589646	-0.928137	-0.757605	0.000212989
AI715756			-1.02903	-0.106525	-0.832141	-1.39371	-0.500788	-0.772439	0.000860841
NM_053911	Cyth2	cytohesin 2	-0.736795	-0.596728	-0.502298	-1.00453	-1.03065	-0.774199	0.000247033
NM_001013925	Nub1	negative regulator of ubiquitin-like proteins 1	-0.414906	-0.52077	-1.18475	-1.16583	-0.689862	-0.795223	0.000430736
CO396481			-0.757148	-1.08368	-1.01136	-0.253184	-0.961788	-0.813431	0.00086684
AW917598			-0.821946	-0.57239	-0.805845	-1.31604	-0.552244	-0.813694	0.000378426
BI280336			-0.560427	-0.898544	-0.10928	-2.28778	-0.22531	-0.816268	0.000672964
NM_173102	Tubb5	tubulin, beta 5	-0.386831	-0.876617	-0.254613	-0.812429	-1.75353	-0.816804	0.000296489
NM_013038	Stxbp1	syntaxin binding protein 1	-0.889166	-0.938597	-0.445704	-1.47919	-0.333744	-0.81728	0.000500039
NM_001007651	Pef1	penta-EF hand domain containing 1	-1.07261	-0.902393	-0.87692	-0.613776	-0.67597	-0.828333	0.000800533
BG662509			-0.454415	-0.913463	-1.09464	-0.7238	-0.966425	-0.830548	0.000270664
NM_212528	Col11a2	collagen, type XI, alpha 2	-1.15423	-0.359384	-0.946435	-1.00486	-0.719357	-0.836853	0.000357811
NM_054003	B3gat1	beta-1,3-glucuronyltransferase 1 (glucuronosyltransferase P)	-0.713957	-1.05031	-1.47816	-0.54394	-0.419839	-0.841242	9.08978e-05
NM_012649	Sdc4	syndecan 4	-1.42286	-0.892877	-0.657679	-0.294782	-0.946572	-0.842954	0.00033245
NM_199382	Bpgm	2,3-bisphosphoglycerate mutase	-1.41864	-1.02737	-0.865458	-0.629293	-0.286906	-0.845535	7.8063e-05
BG667063			-0.995751	-0.465399	-0.657739	-0.946931	-1.20379	-0.853922	0.00053773
BG153308			-0.840156	-0.325012	-0.670499	-1.00693	-1.44243	-0.857007	0.000217954
BG375343			-1.07453	-0.948072	-0.913031	-0.441746	-0.936091	-0.862694	0.000555424
NM_001025272	Pgam5	phosphoglycerate mutase family member 5	-0.939734	-1.61668	-0.407366	-0.879289	-0.478551	-0.864324	0.000277562
XM_001053662	Abhd4	abhydrolase domain containing 4	-1.01997	-1.11312	-0.949766	-0.555945	-0.70349	-0.868457	0.000693158
AI175508			-1.40021	-0.724374	-0.71546	-1.00935	-0.596577	-0.889194	0.000258494
BI281876			-1.11372	-1.25641	-0.624432	-1.19572	-0.25614	-0.889286	0.000132608
BI285673			-1.05083	-1.37375	-0.579214	-0.9045	-0.623149	-0.90629	0.000266621
BM389325			-0.981302	-0.891764	-0.485288	-1.03829	-1.16081	-0.911489	0.000297392
NM_139260	Il3ra	interleukin 3 receptor, alpha	-0.381023	-1.63144	-1.05006	-0.664138	-0.862085	-0.91775	0.00055144
BQ189950			-0.806385	-0.915249	-1.2781	-0.479575	-1.1631	-0.928483	0.000539796
AW252047			-0.786473	-1.23968	-1.29649	-0.868641	-0.493649	-0.936985	0.000406176
BG668356			-1.05889	-0.704407	-0.725144	-1.19637	-1.00401	-0.937763	0.000122103
NM_031527	Ppp1ca	protein phosphatase 1, catalytic subunit, alpha isoform	-1.01216	-0.475734	-0.893033	-0.927207	-1.39869	-0.941364	0.00040945
BG669016			-0.662038	-0.555759	-1.11945	-1.42918	-1.00369	-0.954022	0.000584382
NM_001009353	Pla2g7	phospholipase A2, group VII (platelet-activating factor acetylhydrolase, plasma)	-1.11833	-1.14528	-1.73833	0.313154	-1.09242	-0.95624	0.000602498
BE097867			-1.29383	-0.415165	-0.835435	-1.12862	-1.11039	-0.956689	0.000879214
NM_130423	Ggt7	gamma-glutamyltransferase 7	-1.19196	-0.43609	-1.30274	-0.537371	-1.32946	-0.959525	6.22115e-05
NM_057201	Gpr37	G protein-coupled receptor 37	-1.38068	-1.29472	-1.15141	-0.456788	-0.527603	-0.962242	0.00068029
AI511126			-1.37141	-1.17344	-1.12146	-0.712555	-0.440683	-0.963908	0.000696377
XM_001073904	Atxn7l1	ataxin 7-like 1	-1.34234	-1.41256	-0.83107	-0.666594	-0.582087	-0.966929	0.000533055
AI009814			-1.08266	-0.712935	-1.11139	-0.48671	-1.47816	-0.974369	9.45106e-05
NM_031683	Smc1a	structural maintence of chromosomes 1A	-0.95044	-0.91853	-0.978899	-1.39474	-0.639131	-0.976348	8.29653e-06
BI291330			-1.11944	-1.06103	-1.21951	-0.555943	-0.938196	-0.978823	1.52842e-05
NM_080904	Arf3	ADP-ribosylation factor 3	-1.25919	-1.23908	-0.216869	-1.24604	-0.940088	-0.980254	0.000495052
AJ010585	Ptbp2	polypyrimidine tract binding protein 2	-1.13591	-1.37579	-0.712895	-0.795783	-0.88613	-0.981301	0.000368159
NM_012806	Mapk10	mitogen activated protein kise 10	-0.949249	-1.18242	-1.39146	-1.0177	-0.415757	-0.991317	0.000982884
BE108994			-1.52588	-1.23941	-1.14878	-0.450168	-0.594013	-0.99165	0.000471769
NM_053543	Ncdn	neurochondrin	-0.905214	-1.06483	-1.22828	-0.784025	-0.997647	-0.995998	0.000559722
BE110177			-0.451296	-0.953419		-0.6055	-2.27162	-0.998197	0.000670356
BF282271			-2.22286	-0.84717	-0.388315	-0.910627	-0.633914	-1.00058	0.000684663
AA997596	LOC682677	similar to CG4502-PA, isoform A	-1.03263	-0.966997	-1.11784	-0.912397	-0.976328	-1.00124	8.08424e-05
NM_001011898	Hcls1	hematopoietic cell specific Lyn substrate 1	-0.871453	-0.587467	-0.540452	-1.67255	-1.33958	-1.0023	0.000722176
BI296903			-1.34027	-1.28109	-0.957566	-1.08859	-0.353279	-1.00416	6.32481e-05
BE113319			-1.13031	-1.17321	-0.93116	-0.983107	-0.804618	-1.00448	2.82598e-05
AA956404			-1.28566	-1.50992	-1.27969	-1.11975	0.138525	-1.0113	0.000454125
BM386992			-0.990362	-1.13251	-0.367347	-1.67982	-0.901229	-1.01425	0.000229988
NM_017253	Bcat1	branched chain aminotransferase 1, cytosolic	-0.555784	-0.585624	-1.66009	-0.984767	-1.29701	-1.01666	0.000854117
NM_133557	Itfg1	integrin alpha FG-GAP repeat containing 1	-2.66687	-0.743274	0.0607838	-1.6992	-0.0435861	-1.01843	0.000516623
BI278494			-1.53988	-0.623505	-1.55107	-0.814888	-0.587519	-1.02337	0.000125903
BG665290			-0.583987	-1.91439	-1.3742	-0.89941	-0.346702	-1.02374	9.53522e-05
NM_133395	Tpo1	developmentally regulated protein TPO1	-1.12955	-1.36833	-0.772629	-0.814242	-1.03835	-1.02462	0.000264463
BG378045			-1.17067	-0.966657	-1.10449	-1.31967	-0.565953	-1.02549	8.47488e-05
BG670845			-1.09969	-0.856065	-1.23367	-0.662342	-1.28427	-1.02721	6.34083e-05
NM_001012046	Spry2	sprouty homolog 2 (Drosophila)	-0.983528	-1.65042	-1.08795	-0.297863	-1.11697	-1.02735	0.000635493
NM_078619	Slc8a2	solute carrier family 8 (sodium/calcium exchanger), member 2	-1.08897	-1.21964	-1.00342	-1.06173	-0.786203	-1.03199	0.00028375
BI274280			-0.282482	-1.23244	-1.1441	-1.47612	-1.03293	-1.03361	0.00043923
AI230589			-0.55522	-1.95828	-1.00122	-1.01583	-0.655591	-1.03723	0.000706329
NM_001007700	M6pr	mannose-6-phosphate receptor, cation dependent	-1.6638	-1.21271	-1.25596	-0.455468	-0.611942	-1.03998	0.000501855
AI411227			-1.34781	-0.753387	-0.768732	-1.3219	-1.05842	-1.05005	6.29099e-06
BE107438			-0.816195	-0.879932	-1.50085	-1.36577	-0.752803	-1.06311	0.000955191
NM_001034010	RGD1310827	similar to RIKEN cD 1200009O22; EST AI316813	-2.57886	-0.799807	-1.31618	-0.0674413	-0.641432	-1.08074	0.000373656
NM_017122	Hpca	hippocalcin	-0.827254	-2.33564	-0.637382	-0.843038	-0.771262	-1.08291	0.000738612
XM_343841	Plxnb3	plexin B3	-1.11731	-0.963371	-1.22342	-1.01909	-1.16557	-1.09775	4.49237e-06
AI168979			-1.06854	-0.678963	-0.944189	-1.76533	-1.04052	-1.09951	3.081e-05
XM_001081534	Map3k14	mitogen-activated protein kise kise kise 14	-1.36123	-0.435685	-1.37474	-1.98872	-0.373192	-1.10671	0.000257815
XM_001071148	Pink1	PTEN induced putative kise 1	-1.00355	-0.371018	-2.00458	-1.35977	-0.800578	-1.1079	0.000192357
NM_013050	Ube2i	ubiquitin-conjugating enzyme E2I	-1.48163	-1.20921	-1.23921	-1.24346	-0.389395	-1.11258	0.000106316
BQ190002			-1.35892	-1.24427	-1.24527	-0.99021	-0.772211	-1.12218	0.00017641
BQ191921			-1.57605	-1.03845	-1.32692	-0.738199	-0.999499	-1.13583	0.000186799
XM_235483	Unc84b	unc-84 homolog B (C. elegans)	-1.44013	-0.895534	-1.24774	-0.831012	-1.29908	-1.1427	1.49677e-05
NM_017245	Eef2	eukaryotic translation elongation factor 2	-1.6221	0.0026311	-1.2022	-1.36982	-1.52293	-1.14288	0.000231661
DV723888			-0.803621	-0.768001	-2.04459	-1.21009	-0.889755	-1.14321	0.000183631
AW919798			-0.482183	-0.497393	-1.12241	-1.90389	-1.72834	-1.14684	0.000874229
BF406483			-1.60962	-1.25013	-0.8234	-1.07145	-1.01389	-1.1537	0.000757534
BI274151			-0.948766	-0.944313	-1.69668	-0.744767	-1.45938	-1.15878	0.000172389
NM_001005906	Chpf	chondroitin polymerizing factor	-0.880819	-1.06752	-1.50849	-2.22198	-0.129189	-1.1616	0.000153967
XM_575580			-0.697046	-1.39411	-1.14391	-1.57653	-1.01738	-1.16579	9.84664e-05
NM_057118	Cntn1	contactin 1	-2.18556	-1.23479	-0.744881	-0.940454	-0.790738	-1.17929	2.72048e-05
NM_020100	Ramp3	receptor (G protein-coupled) activity modifying protein 3	-1.5552	-1.14156	-1.20238	-1.11902	-0.89983	-1.1836	0.000110681
U08136	Glg1	golgi apparatus protein 1	-1.25181	-1.32926	-0.969812	-1.33281	-1.07736	-1.19221	9.80697e-07
XM_215251	Zfand5	zinc finger, AN1-type domain 5	-0.958193	-1.35003	-1.07051	-1.72036	-0.871807	-1.19418	0.000530978
NM_001047878	F5	coagulation factor V (proaccelerin, labile factor)	-2.18011	-1.04175	-1.271	-0.568715	-0.909467	-1.19421	0.000230087
NM_053821	Ralb	v-ral simian leukemia viral oncogene homolog B (ras related; GTP binding protein)	0.167783	-1.57265	-1.50759	-1.49486	-1.56586	-1.19464	0.000768401
NM_019368	Bet1l	blocked early in transport 1 homolog (S. cerevisiae) like	-1.53542	-1.08797	-1.12605	-1.20733	-1.03715	-1.19878	0.000323968
BQ195428			-2.62734	-1.11065	-0.389455	-0.697159	-1.24513	-1.21395	0.000182156
BF564549			-1.04488	-0.471785	-0.858686	-2.91654		-1.21627	3.38186e-05
AI410050			-1.57319	-0.7625	-1.23102	-1.36637	-1.26058	-1.23873	6.49228e-06
NM_001014193	RGD1359529	similar to chromosome 1 open reading frame 63	-1.15063	-1.01447	-1.4862	-0.842734	-1.72297	-1.2434	5.52402e-05
XM_221213	Rab40b	Rab40b, member RAS oncogene family	-1.46329	-1.12234	-0.984509	-1.3169	-1.36702	-1.25081	0.000716874
XM_218481	Clip3	CAP-GLY domain containing linker protein 3	-1.17835	-0.839398	-0.672437	-1.91732	-1.68373	-1.25825	0.000592838
CA512226			-1.73822	-2.50537	-0.883288	-0.460362	-0.706289	-1.25871	0.000492961
BG668042			-1.12245	-1.51332	-1.25993	-1.24292	-1.19708	-1.26714	6.58152e-05
BE109193			-2.02407	-1.16029	-1.18252	-0.800974	-1.17278	-1.26813	0.000878252
BG374216			-2.41271	-0.866735	-0.956704	-0.838957	-1.32351	-1.27972	5.34315e-05
CV106298			-1.30423	-1.24187	-1.56121	-1.42384	-0.925766	-1.29138	3.75505e-07
CV076981			-0.511253	-1.49865	-1.66632	-1.5449	-1.24602	-1.29343	0.000423805
NM_031521	Ncam1	neural cell adhesion molecule 1	-1.23078	-0.97886	-1.65754	-1.12123	-1.49164	-1.29601	2.16214e-06
XM_001077810	Fgfr2	fibroblast growth factor receptor 2	-2.22195	-1.4232	-0.818528	-0.978893	-1.10629	-1.30977	0.000109559
BM392040			-1.89252	-1.18128	-1.08533	-1.42482	-0.9744	-1.31167	2.60236e-06
BG672948			-3.96511	-0.863588	-0.574171	-0.788467	-0.496998	-1.33767	0.000901887
NM_001012356	Nono	non-POU domain containing, octamer-binding	-2.20937	-1.59222	-1.1815	-0.616258	-1.15559	-1.35099	0.000141094
BF552481			-1.58126	-1.67791	-1.47063	-1.14701	-0.901398	-1.35564	4.13854e-05
NM_134404	Svop	SV2 related protein	-1.66498	-1.01575	-1.49771	-1.6528	-1.00235	-1.36672	0.000179469
NM_177982	Hap1	huntingtin-associated protein 1	-1.41643	-0.910237	-1.69142	-1.88793	-0.948856	-1.37097	6.69071e-06
AA944006			-1.23727	-2.09646	-0.948119	-1.11769	-1.46572	-1.37305	0.000197981
BM387173			-0.507927	-0.994781	-0.649118	-3.67145	-1.06618	-1.37789	9.03435e-05
BM389459			-1.75918	-1.58377	-1.013	-1.27151	-1.26374	-1.37824	7.05734e-05
NM_001033974	Ensa	endosulfine alpha	-0.816814	-1.1678	-2.49338	-1.51348	-1.03874	-1.40604	0.000568049
NM_031057	Aldh6a1	aldehyde dehydrogese 6 family, member A1	-1.83578	-1.34092	-1.81808	-0.901259	-1.13852	-1.40691	0.000188292
NM_080689	Dnm1	dymin 1	-1.36266	-1.10182	-1.27509	-1.88142	-1.41404	-1.40701	2.86866e-05
NM_019210	Pak3	p21 protein (Cdc42/Rac)-activated kise 3	-1.94974	-0.908692	-1.4171	-1.08914	-1.67131	-1.4072	6.67526e-05
BI289372			-1.75555	-1.51439	-0.753185	-1.58552	-1.47644	-1.41702	5.65055e-05
NM_133404	Lonp1	lon peptidase 1, mitochondrial	-1.35614	-1.02922	-3.40804	-0.591107	-0.701308	-1.41716	1.97484e-05
XM_342681	Krba1	KRAB-A domain containing 1	-1.64156	-1.29305	-1.48688	-0.873892	-1.84484	-1.42805	0.000329774
BF388609			-1.88449	-1.71385	-1.02281	-1.18432	-1.3485	-1.43079	2.32291e-05
NM_017198	Pak1	p21 protein (Cdc42/Rac)-activated kise 1	-1.44408	-1.78945	-1.65314	-1.1322	-1.31367	-1.46651	0.000611554
NM_001014272	LOC367808	similar to Sid3177p	-1.64447	-3.00998	-0.608066	-1.00563	-1.12099	-1.47783	0.000318485
NM_001005908	Ghitm	growth hormone inducible transmembrane protein	-2.02656	-0.34893	-3.30566	-0.758118	-0.958883	-1.47963	0.000143907
XM_219347	Sephs2	selenophosphate synthetase 2	-1.89385	-0.89936	-2.58781	-1.60865	-0.423185	-1.48257	0.000146076
BI296121			-1.49907	-1.17544	-2.09244	-1.16958	-1.51553	-1.49041	8.74148e-07
AI236742			-2.53104	-1.33855	-0.747198	-1.10374	-1.73644	-1.49139	0.000147181
BG666308			-0.611706	-2.54673	-0.786431	-2.84861	-0.693943	-1.49748	2.15455e-07
BE114489			-2.23221	-1.70092	-0.255924	-2.04803	-1.26696	-1.50081	1.38704e-05
BF562953			-1.93508	-1.24871	-1.5526	-1.39316	-1.45354	-1.51662	0.000807654
XM_001081613	Pitpnc1	phosphatidylinositol transfer protein, cytoplasmic 1	-0.228789	-1.05562	-4.63915	-1.41096	-0.37728	-1.54236	0.000164559
BF548597			-1.68819	-1.59303	-0.66768	-2.62334	-1.34114	-1.58267	8.68094e-06
BM388992			-0.333208	-1.57111	-1.31331	-2.71379	-1.99052	-1.58439	2.53432e-05
NM_138905	Ppap2b	phosphatidic acid phosphatase type 2B	-0.849176	-1.20998		-3.14014		-1.58834	1.72372e-05
AB025017	Zfp36	zinc finger protein 36	0.0487004	-1.59283	-2.74176	-3.32016	-0.394559	-1.60012	0.000254515
BI290551			-1.2814	-0.396552	-3.18255	-1.08205	-2.14615	-1.61774	9.4131e-05
BI275947			0.00471499	-0.7414	-3.22048	-3.13484	-1.08209	-1.63482	3.34171e-06
NM_031120	Ssr3	signal sequence receptor, gamma	-1.3123	-1.59239	-1.64501	-2.99388	-0.745022	-1.65772	5.65121e-07
AI170399			-1.84119	-1.75051	-1.73952	-1.83704	-1.57453	-1.74856	4.77524e-08
BF289201			0.66557	-4.79377	-1.06654	-1.12621	-2.55158	-1.77451	0.000954392
XM_001077797	Vps13a	vacuolar protein sorting 13 homolog A (S. cerevisiae)	-1.62584	-1.15278	-2.26509	-2.53717	-1.40664	-1.7975	7.7314e-06
XM_001072759	RGD1307158	similar to oocyte-testis gene 1	-0.601995	-1.40751	-1.75521	-4.71662	-0.546644	-1.8056	6.69006e-05
AI059853			-0.863591	-1.04059	1.11662	-3.74665	-4.79795	-1.86643	5.20259e-05
BF395050			-1.10177	-3.47544	-0.443997	-1.83952	-2.48602	-1.86935	2.39594e-05
NM_057140	Ppp2r1a	protein phosphatase 2 (formerly 2A), regulatory subunit A, alpha isoform	-1.71726	-1.52049	-2.23824	-2.45278	-1.46345	-1.87844	2.66361e-08
BE103644			-2.48941	-2.12806	-3.17058	-1.12924	-0.575077	-1.89848	0.000877216
BI282311			-3.99446	-2.21981	-0.780484	-1.14398	-1.45005	-1.91775	2.162e-07
NM_001013092	Creb3	cAMP responsive element binding protein 3	-0.607267	-1.21974	-0.902465	-5.86498	-1.00789	-1.92047	1.53632e-05
BI277667			-2.91692	-1.73762	-1.86111	-1.79529	-1.30016	-1.92222	4.20878e-05
BI296893			-2.02892	-1.65331	-3.07373	-1.74664	-1.27817	-1.95615	2.78256e-08
BQ191746			-0.771473	-1.64731	-0.912523	-0.947037	-7.04168	-2.264	3.98196e-05
XM_001070093	RGD1311357	similar to A530083I02Rik protein	-1.10123	-1.2155	-1.22562	-2.70215	-5.27511	-2.30392	3.51576e-06
AI227705			-1.07414	-1.34942	-4.79663	-2.2456	-2.08948	-2.31105	4.18269e-08
BG671444			-4.03701	-4.61185	0.598039	-3.32763	-1.76961	-2.62961	0.000394453
AI556546			-1.82526	-5.0454	-2.3145	-2.66079	-1.88534	-2.74626	1.28264e-06
XM_001069087	Entpd4	ectonucleoside triphosphate diphosphohydrolase 4	-4.51196	-4.63849	-1.69463	-1.5119	-1.70582	-2.81256	5.55505e-06
BI285405			-4.49015	-5.66651	-1.14324	-2.32515	-0.484222	-2.82186	8.75203e-06
NM_183331	F8	coagulation factor VIII, procoagulant component	-5.08237	-1.09187	-1.20788	-6.47974	-0.677907	-2.90796	8.74072e-05
AI236799			-6.89782	-2.65368	-1.92224	-1.99169	-1.48117	-2.98932	1.349e-05
