# Supplementary material for: Differences in Neural-Immune Gene Expression Response in Rat Spinal Dorsal Horn Correlates with Variations in Electroacupuncture Analgesia
Source: PLoS One. 2012 Aug 3;7(8):e42331. doi: 10.1371/journal.pone.0042331 (PMC3411776; doi:10.1371/journal.pone.0042331)
Supplement: Table S5 — The genes lists of enriched GO categories (A) and KEGG pathways (B) in 100Hz-HR and 100Hz-NR rats. (XLS) [file pone.0042331.s005.xls]

## Sheet: Supplementary Table 5A
Supplementary Table 5A: The 100Hz-HR and 100Hz-NR specifically regulated gene lists of enriched GO categories in biological process by DAVID (Enrichment score >= 1)
Group	Term	GO Accession ID	expression pattern (up/down)	Enrichment Score	Count	Genes
100Hz_HR	carboxylic acid transport	GO:0046942	up	1.49	4	NM_019358,NM_013111,NM_012904,NM_017348
	phosphate metabolic process	GO:0006796	up	1.32	9	XM_221383,NM_145766,NM_053990,NM_017034,NM_139060,XM_238551,NM_133545,XM_001064938,NM_130823
	RNA processing	GO:0006396	up	1.1	6	M17422,XM_001078674,NM_001024305,XM_343570,NM_017160,XM_573045
	negative regulation of apoptosis	GO:0043066	up	1.09	6	NM_017034,NM_017196,NM_012904,NM_017160,XM_232667,NM_031059
	secretion by cell	GO:0032940	down	1.6	4	NM_053296,NM_053467,NM_013099,NM_139043
	vesicle-mediated transport	GO:0016192	down	1.06	5	NM_053296,NM_022542,NM_053467,BC072495,NM_139043
100Hz_NR	cytoskeleton organization	GO:0007010	up	2.24	7	NM_017050,XM_001076906,AC087251,X80029,NM_001012044,XM_001056326,NM_171994
	lymphocyte differentiation	GO:0030098	up	1.18	4	XM_001055014,NM_133416,XM_001062978,NM_031058
	reproductive developmental process	GO:0003006	up	1.07	7	NM_012783,NM_199385,NM_017050,NM_181478,XM_233196,NM_031058,XM_001081628
	nucleobase, nucleoside and nucleotide catabolic process	GO:0034656	down	1.38	3	NM_133404,XM_001069087,NM_031057
	biological adhesion	GO:0022610	down	1.27	7	NM_012649,NM_013038,NM_001047878,NM_212528,NM_183331,NM_057118,NM_031521
	protein localization	GO:0008104	down	1.24	9	U08136,NM_001011926,NM_013038,XM_001077797,NM_080904,NM_019368,NM_031120,XM_221213,NM_020100

## Sheet: Supplementary Table 5B
Supplementary Table 5B: The 100Hz-HR and 100Hz-NR specifically regulated gene lists of KEGG pathways by DAVID (Count >= 3, P-Value<0.05)
Group	Pathway name	KEGG ID	P-Value	Count	Genes
100Hz_HR	Ribosome	rno03010	0	5	M17422,NM_031709,NM_017160,NM_022510,NM_031706
100Hz_NR	Ribosome	rno03010	0	6	NM_022514,NM_013226,BC086441,X58200,NM_031102,NM_031110
	Fc gamma R-mediated phagocytosis	rno04666	0.03	5	NM_017198,NM_138905,NM_080689,XM_001062978,NM_171994
